# Supplementary material for: CRISPR/Cas9-Mediated Targeted Mutagenesis of GmUGT Enhanced Soybean Resistance Against Leaf-Chewing Insects Through Flavonoids Biosynthesis
Source: Front Plant Sci. 2022 Feb 22;13:802716. doi: 10.3389/fpls.2022.802716 (PMC8902248; doi:10.3389/fpls.2022.802716)
Supplement: Supplementary file 1 [file Data_Sheet_1.zip]

Archive with 5 entries (5 files):
- 802716_Cao_table 1.xlsx
- 802716_Cao_table 2.xlsx
- 802716_Cao_table 4.xlsx
- 802716_Cao_table 5.xlsx
- 802716_Cao_table3.xlsx
