# Supplementary material for: CRISPR/Cas9-Mediated Targeted Mutagenesis of GmUGT Enhanced Soybean Resistance Against Leaf-Chewing Insects Through Flavonoids Biosynthesis
Source: Front Plant Sci. 2022 Feb 22;13:802716. doi: 10.3389/fpls.2022.802716 (PMC8902248; doi:10.3389/fpls.2022.802716)
Supplement: Supplementary file 1 [file Data_Sheet_1.zip › 802716_Cao_table 1.xlsx]

## Sheet: Table 1
Table 1. Primers used in plasmid construction, PCR and qRT-PCR analysis.
Gene name	Forward primer (5’ to 3’)	Reverse primer (5’ to 3’)	Application
GmUGT-gRNA	attGTCCCGGAGGCGCTCGATTT	aacAAATCGAGCGCCTCCGGGAC	Vector constructs primers and PCR test
Psc1-GmU6-GmUbi3-seq	AAGAAATGACAGGGCTACAAAAG	TAAAACCTCACCAAAATACGAAA
GmUGT-CAS9-seq	TTTGATTCCCTCCCTCCGAACA	CCAAACCGCCATCACTAAAA
GmUGT-CDS	aggctttgactttaggtcATGGAATCAGCGGCAAGAACA	gtctagagactttaggtcAGGTCTTCCCAAACTTTTCCA
OSH177(PB2GW7)-seq	CATTTGGAGAGGACTCCGG	AGGTCTTCCCAAACTTTTCCA
GmUGT-CDS(pFGC5941)	ATTTGAAAAATCTCAGAATTCATGGAATCAGCGGCAAGAACA	CTCTAGACTCACCTAGGATCCAGGTCTTCCCAAACTTTTCCA
GmUGT-pFGC5941-seq	GTCCTACACGCCGAAATAAACGA	CCTTCAGTGAGCGTTATTAGTTCG
Bar-CDS	GCACCATCGTCAACCACTACATC	AGAAACCCACGTCATGCCAGTTC
09G-CAS9-seq	ACAAATGGTACTCCCTCGGC	CCCTAGCAAAAGCCTCCACA
SKIP16(Glyma.12g05510)	GAGCCCAAGACATTGCGAGAG	CGGAAGCGAAGAACTGAACC	Soybean genes qRT-PCR primers
GmUGT(Glyma.07g14530)	CCACTTATTTTAGTGATGGCGG	CCAATTGACTTGTGACCTAGGA
AtACTIN(At3G18780)	ATCCTCCGTCTTGACCTTGCT	CCATCTCCTGCTCGTAGTCAAC
GmCHS8(Glyma.11G011500)	CCTAGTGTTGTAAAACTGCTTTGTG	GCCACTAACATACAAACTACAATCC
GmCHS9(Glyma.08G10950)	ACCATTGAAACTGTTGTTCTGC	TGTTGTTACAAACTCCAGCAAG
GmCHR6(Glyma.02G307300)	ACCAGAATCTGCAGATCTTTGA	CAAACAAGTAGACGAAGGCAAA
GmCYP81E11(Glyma.09G049100)	TTGTTGTGGTTGTTTCATCACC	GTGTATCAACCTTTTCGTCTCG
GmPR1-17(Glyma.15G062400)	TAATGGAGGCACTTTCATCACT	TCGCTGCTACAAATGTAACAAC
GmPR1-18(Glyma.15G062500)	GCATCATGAATTTAGCCAACGA	ACCAGCATATGACAACGAAGTA
GmMAPK11-1(Glyma.18G236800)	GATCCAAATAGGCGCATTACAG	CAAAACTGAAAGGTCTAACGCA
GmMAPK3-1(Glyma.U021800)	CTGCTGTAAAGTGCCAAGTAAC	CATGATGAACCCGAGAAAACAG
GmMAPK3-2(Glyma.12G073000)	GTTGACCGAGCGAAAAATAAGA	GTTGTACTGAATGAACTGTCCG
HaPGRPA(GU182905)	ccagatgtgctgagatcgtg	tttgccgttaccacctacaa	H. armigera immunity-related genes qRT-PCR primers
HaPGRPC(GU182906)	agctgaggtacccacagacg	ccagcccaagctgttatgat
HaGNRP(GU182914)	caccttgcattacggacctt	tgttacacgtcccagttcca
HaGali(GU182907)	tggtgaagagctaccgttcc	acgcagctaccaatcagctt
HaGlo(GU182908)	gcaagacatcttcaacgacca	tccttgtacacatcaagactgg
HaLys(GU182915)	gaaggactgcaatgttacttg	gcctcgaacttgtggcgtttg
HaCec(GU182916)	gtttggtagcagcgtgcag	gcttcaccgaggactgctat
HaCecA(GU182909)	tgtcttcgcttgttttgtgg	atcacgaatgtgctgaccaa
HaCecB(GU182910)	gttgttcgtgttcgcgtgt	accgtccctgatgttacgac
HaMor(GU182911)	gcattactggtgccatctga	ctatgttgatcgcccggagt
HaCob(GU182912)	tgtgctagttgttataagtgccatt	ctacctgcaccgagttgtca
HaIip(DQ875243)	cttatagggtgcgaccaacg	acgtccgagttacagcgaag
HaActin(GU182917)	cctggtattgctgaccgtatgc	ctgttggaaggtggagagggaa
