# Supplementary material for: CRISPR/Cas9-Mediated Targeted Mutagenesis of GmUGT Enhanced Soybean Resistance Against Leaf-Chewing Insects Through Flavonoids Biosynthesis
Source: Front Plant Sci. 2022 Feb 22;13:802716. doi: 10.3389/fpls.2022.802716 (PMC8902248; doi:10.3389/fpls.2022.802716)
Supplement: Supplementary file 1 [file Data_Sheet_1.zip › 802716_Cao_table 2.xlsx]

## Sheet: Table 2
Table 2 Differentially expressed metabolites in ko-3 versus WT plants unattacked with the |log2 (Fold Change)|≥1 and Variable Importance in Projection（VIP）≥1.
Index	Formula	Compounds	WT	ko-3	VIP	p_value	FDR	Fold_Change	Log2FC	Type	cpd_ID	kegg_map
MWS1846	C8H8O3	Phenoxyacetic acid	277397	104436	1.29034	0.0224999	0.091091	0.376486	-1.40933	down	C02181	--
MWS2067	C12H10O	2-Phenylphenol	2768.43	1302.2	1.10247	0.0938086	0.18313	0.470374	-1.08812	down	C02499	--
mws0748	C16H18O9	1-Caffeoylquinic acid	1.70813e+06	766997	1.33541	0.00123707	0.024525	0.449026	-1.15513	down	--	--
Jmbp006554	C20H20O8	ethyl rosmarinate	3307.8	894.813	1.16109	0.0809761	0.167196	0.270516	-1.88621	down	--	--
Li512113	C20H20O12	Maleoyl-caffeoylquinic acid	28289.3	13030.3	1.18147	0.0727955	0.160905	0.460608	-1.11839	down	--	--
Lmsn005754	C22H22O11	1-O-Galloyl-2-O-Cinnamoyl-β-D-glucose	19095.3	9217.83	1.2528	0.0130565	0.0775039	0.482727	-1.05072	down	--	--
Lmjn003562	C32H38O17	3,6'-Diferuloylsucrose	27344	10386.3	1.11592	0.104597	0.194185	0.37984	-1.39654	down	--	--
mws1358	C6H6O2	Pyrocatechol	14125.3	29877.3	1.21607	0.0276305	0.0930003	2.11516	1.08077	up	C00090	ko01100
pmb0069	C7H7NO	Benzamide	236587	534953	1.33263	0.00784576	0.0636891	2.26113	1.17704	up	C09815	--
MWS2091	C8H10O	1-Phenylethanol	145090	373660	1.22535	0.0101009	0.072742	2.57537	1.36478	up	C07112	--
mws1078	C7H7NO2	Anthranilic Acid	125000	273217	1.25166	0.0639023	0.153811	2.18573	1.12812	up	C00108	ko00380,ko00400,ko00998,ko01058,ko01100,ko01110,ko01230
Lmbn001981	C7H6O3	2,5-Dihydroxybenzaldehyde	42917.3	119693	1.32905	0.000170471	0.0194943	2.78893	1.47971	up	C05585	ko00350,ko01100
MWS20194	C9H8O2	Cinnamic acid	46599	181503	1.27337	0.00155348	0.0257256	3.895	1.96163	up	C00423	ko00130,ko00360,ko00940,ko00998,ko01100,ko01110
MWSmce370	C8H8O3	4-Hydroxyphenylacetic acid	16274.7	42891.7	1.21285	0.088307	0.17827	2.63549	1.39807	up	C00642	ko00350,ko00360,ko01100
pme2362	C8H8O3	Mandelic acid	135993	280417	1.24613	0.0738409	0.160905	2.06199	1.04404	up	C01984	--
Jmwp002208	C8H10O3	3,4-dihydroxy phenylethanol	72093.7	196170	1.32075	0.00143952	0.0257256	2.72104	1.44416	up	--	--
MWSslk066	C8H8O4	3-Hydroxy-4-methoxybenzoic acid	22708.7	65462.3	1.3283	0.0108399	0.072742	2.8827	1.52742	up	--	--
MWSmce001	C9H8O4	5-Acetylsalicylic acid	41984.7	181000	1.30328	0.0266655	0.0926129	4.3111	2.10806	up	--	--
pmb2497	C9H10O5	4-Hydroxy-3-methoxymandelate	30922.3	69654	1.32538	0.000422438	0.0194943	2.25255	1.17156	up	C05584	ko00350,ko01100
MA10107783	C10H8O5	3-[(1-Carboxyvinyl)oxy]benzoic acid	57723.3	116140	1.34974	0.000591806	0.0194943	2.01201	1.00864	up	C20772	ko00130,ko01110
mws0853	C11H14O4	Sinapyl alcohol	6260.1	26335.3	1.05359	0.248021	0.360283	4.20686	2.07274	up	C02325	ko00940,ko01100,ko01110
Lmzn001925	C12H16O5	3,4'-Dihydroxy-3'-methoxybenzenepentanoic acid	22405.7	159530	1.33882	0.0113481	0.072742	7.12007	2.83189	up	--	--
pmb3075	C16H16O7	3-O-p-Coumaroylshikimic acid	539817	1.49537e+06	1.32235	0.0313435	0.0998171	2.77014	1.46996	up	--	--
pmb0751	C16H16O7	Trans-5-O-(p-Coumaroyl)shikimate	2.52597e+06	7.77607e+06	1.34197	0.0126091	0.0767669	3.07845	1.6222	up	C02947	ko00940,ko00941,ko00945,ko01100,ko01110
Lmdn009099	C20H20O6	Coniferyl ferulate	18828.3	42527.3	1.27616	0.00814544	0.0640397	2.25869	1.17549	up	C17855	--
mws1422	C15H14O5	Epiafzelechin	107231	45235.3	1.26366	0.0372373	0.110908	0.421851	-1.2452	down	C12128	ko00941,ko01110
pmp000804	C19H20O4	Isobavachalcone D	31564	14101	1.32036	0.000654312	0.0194943	0.446743	-1.16248	down	--	--
pmp000352	C20H18O5	Licoflavone C	1.16292e+06	193080	1.32207	0.048129	0.129928	0.16603	-2.59049	down	--	--
mws0055	C20H20O7	4',5,6,7,8-Pentamethoxyflavone	133050	49557.7	1.2278	0.081175	0.167196	0.372474	-1.42479	down	C10190	--
mws0043	C21H22O8	5,6,7,8,3',4'-Hexamethoxyflavone	177777	60500	1.24948	0.0741109	0.160905	0.340315	-1.55506	down	C10112	--
pme3504	C22H22O9	Formononetin-7-O-glycoside (Ononin)	2.52343e+06	1.22957e+06	1.26432	0.016586	0.0841513	0.487259	-1.03724	down	C10509	ko00943
pmp000117	C22H24O9	3,5,6,7,8,3',4'-Heptamethoxyflavone	103953	34910.7	1.18274	0.0939323	0.18313	0.335832	-1.57419	down	--	--
mws1172	C22H22O10	Trifolirhizin (Maackiain-3-O-glucoside)	109593	50507.3	1.31086	0.00709069	0.0636891	0.460861	-1.1176	down	C10538	ko00943
HJN091	C22H22O10	Prunetin-4'-O-glucoside	661327	322400	1.21307	0.0132657	0.0775039	0.487505	-1.03651	down	--	--
MWSHY0180	C22H22O10	Glycitin	4.19853e+06	1866300	1.26208	0.0485618	0.129928	0.444512	-1.1697	down	C16195	ko00943
Zmdp004370	C23H22O10	6''-O-Acetyldaidzin	10360900	3.48653e+06	1.21737	0.0557094	0.140222	0.336509	-1.57128	down	--	--
Xmsn002700	C21H22O12	Taxifolin-3'-O-glucoside	293100	94094.7	1.32631	0.000153568	0.0194943	0.321033	-1.63921	down	--	--
pmp000191	C23H22O11	6''-O-Acetylgenistin	1.16922e+07	5.84463e+06	1.14756	0.0728378	0.160905	0.499873	-1.00037	down	--	--
pmb2975	C23H26O11	Hesperetin-3'-O-glucuronide	77277.3	33682.7	1.25585	0.0151449	0.078655	0.435867	-1.19804	down	--	--
MWSHY0131	C24H24O11	6''-O-Acetylglycitin	652577	168417	1.29268	0.0528232	0.134993	0.25808	-1.95411	down	--	--
Zmgp002582	C33H40O20	kaempferol 3-O-β-glucopyranosyl (1 → 2)-β-galactopyranoside 7-O-α-rhamnopyranoside	84832.3	37280	1.26764	0.0580077	0.142102	0.439455	-1.18621	down	--	--
Lmdp004668	C37H38O19	Kaempferol-3-O-(6''-Feruloyl)glucosyl-(1→4)-galactoside	3458700	1.50437e+06	1.34569	0.00594742	0.0571879	0.434951	-1.20107	down	--	--
Lmdp004696	C38H40O20	Kaempferol-3-O-(6''-Sinapyl)glucosyl-(1→2)-Galactoside	816150	398573	1.34114	0.000268078	0.0194943	0.488358	-1.03399	down	--	--
MWSHY0146	C16H12O5	Glycitein	110610	320153	1.29196	0.00458444	0.0541897	2.89443	1.53328	up	C14536	ko00943,ko01110
Lmdn006025	C15H12O6	2-Hydroxy-2,3-dihydrogenistein	4.51073e+06	1.13993e+07	1.19308	0.0166812	0.0841513	2.52716	1.33752	up	C12631	ko00943,ko01100,ko01110
Jmgn005927	C15H12O6	2-hydroxynaringenin	4.46777e+06	1.14533e+07	1.1583	0.0267797	0.0926129	2.56355	1.35814	up	--	--
Zmbp008419	C20H20O5	6-prenylnaringenin	7669.77	17420	1.12699	0.0189467	0.0871549	2.27126	1.18349	up	--	--
Zmbp007582	C20H18O6	5-isopentene-Aureusidin	294823	872177	1.32783	0.0105871	0.072742	2.9583	1.56477	up	--	--
pmp000356	C20H18O6	Isolicoflavonol	311767	879103	1.31393	0.0239937	0.091091	2.81975	1.49557	up	--	--
MWSHY0139	C20H18O6	Licoisoflavone A	201983	525620	1.2599	0.0118506	0.0732258	2.60229	1.37978	up	--	--
pmp000355	C20H18O6	Licoflavonol	220317	520953	1.20809	0.0113164	0.072742	2.36457	1.24158	up	--	--
pmp000638	C20H18O6	8-Prenylkaempferol	155529	416753	1.25923	0.00819832	0.0640397	2.67958	1.42201	up	--	--
pmp000357	C20H18O6	Licoisoflavanone	200567	531060	1.26767	0.0102189	0.072742	2.6478	1.40479	up	--	--
pmp000361	C21H22O5	Licochalcone D	308723	834513	1.31007	0.00481083	0.0541897	2.70311	1.43462	up	--	--
pmp000358	C21H22O5	Licoagrochalcone D	211813	533463	1.24836	0.0145524	0.078655	2.51855	1.3326	up	--	--
mws1179	C21H22O10	Naringenin-7-O-glucoside (Prunin)	7.21263e+06	21079000	1.3482	0.000610496	0.0194943	2.92251	1.54721	up	C09099	ko00941
Lmzp002365	C22H24O11	Hesperetin-7-O-glucoside	61586.7	162013	1.22486	0.00554786	0.0560199	2.63066	1.39542	up	C16422	ko00941
pmb0571	C26H28O14	Apigenin-7-O-(2''-glucosyl)arabinoside	92969	189680	1.32571	0.00871002	0.0667768	2.04025	1.02875	up	--	--
Lmnp003080	C26H28O14	Hispidulin-8-C-(2''-O-xylosyl)xyloside	1.36533e+06	3090900	1.33793	0.00124402	0.024525	2.26384	1.17877	up	--	--
Lmyp005328	C30H26O13	Quercetin-3-O-(2''-cinnamoyl)Glucoside	33773.3	107125	1.35275	0.00285999	0.0408288	3.17189	1.66534	up	--	--
Lmsn002815	C27H30O15	Kaempferol-3-O-rutinoside(Nicotiflorin)*	7.64563e+06	17230000	1.32191	0.00119715	0.024525	2.25357	1.17221	up	C21833	ko00944,ko01110
Hmqp002870	C32H38O20	Luteolin-7-O-Sophoroside-5-O-arabinoside	98316.3	256723	1.34764	0.000297945	0.0194943	2.6112	1.38471	up	--	--
mws1013	C9H6O4	Esculetin	257907	91137.7	1.2813	0.0146766	0.078655	0.353375	-1.50073	down	C09263	--
MWSmce139	C15H8O5	Coumestrol	2.92447e+06	913587	1.29981	0.0562556	0.1403	0.312394	-1.67856	down	C10205	ko00943,ko01110
MWSmce151	C20H16O5	Psoralidin	3.54027e+07	7767700	1.33829	0.0180633	0.0859563	0.21941	-2.1883	down	C10523	--
mws4102	C21H18O6	Isoglycyrol	100782	17073.7	1.3535	0.00193479	0.0308079	0.169411	-2.5614	down	--	--
Lmbp003825	C15H16O8	Skimmin (7-Hydroxycoumarin-7-O-glucoside)	99040	266573	1.23272	0.00484304	0.0541897	2.69157	1.42845	up	--	--
MWSmce024	C16H18O9	Scopoletin-7-O-glucoside (Scopolin)	54699.7	125617	1.24389	0.00740893	0.0636891	2.29648	1.19942	up	C01527	ko00940,ko01110
mws0097	C20H22O6	Pinoresinol	289257	770733	1.34165	0.00781214	0.0636891	2.66453	1.41388	up	C05366	ko00998,ko01100,ko01110
Hmdn001667	C20H16O13	Ellagic acid-4-O-glucoside	1.45877e+06	674717	1.19576	0.106663	0.197089	0.462525	-1.1124	down	--	--
