# Supplementary material for: CRISPR/Cas9-Mediated Targeted Mutagenesis of GmUGT Enhanced Soybean Resistance Against Leaf-Chewing Insects Through Flavonoids Biosynthesis
Source: Front Plant Sci. 2022 Feb 22;13:802716. doi: 10.3389/fpls.2022.802716 (PMC8902248; doi:10.3389/fpls.2022.802716)
Supplement: Supplementary file 1 [file Data_Sheet_1.zip › 802716_Cao_table 5.xlsx]

## Sheet: Table 5
Table 5 Differentially expressed genes in ko-3 versus WT plants attacked by H.armigera at 36 hours with the |log2 (Fold Change)|≥1 and false discovery rate (FDR) ≤ 0.05
#ID	WT36_FPKM	ko-36_FPKM	FDR	log2FC	regulated	COG_class	COG_class_annotation	GO_annotation	KEGG_annotation	KEGG_pathway_annotation	KOG_class	KOG_class_annotation	Pfam_annotation	Swiss-Prot_annotation	eggNOG_class	eggNOG_class_annotation	NR_annotation
Glyma.07G206400.Wm82.a2.v1	65.7696	30.8362	5.55e-08	-1.15883	down	--	--	--	--	--	--	--	--	--	--	--	uncharacterized protein LOC100527185 [Glycine max]
Glyma.06G317100.Wm82.a2.v1	6.85233	15.5465	3.69e-07	1.12992	up	[G]	Carbohydrate transport and metabolism	Molecular Function: sugar:proton symporter activity (GO:0005351);; Cellular Component: integral component of plasma membrane (GO:0005887);; Biological Process: glucose import (GO:0046323);;	K24193|3.2e-281|gmx:100777631|K24193 MFS transporter, SP family, sugar:H+ symporter | (RefSeq) hexose carrier protein HEX6 isoform X1	--	[R]	General function prediction only	Sugar (and other) transporter	Hexose carrier protein HEX6 OS=Ricinus communis OX=3988 GN=HEX6 PE=2 SV=1	U	Intracellular trafficking, secretion, and vesicular transport	hexose carrier protein HEX6 isoform X1 [Glycine max]
Glyma.07G188500.Wm82.a2.v1	1.64404	3.74264	0.0345549	1.11062	up	[T]	Signal transduction mechanisms	Molecular Function: protein serine/threonine kinase activity (GO:0004674);; Molecular Function: ATP binding (GO:0005524);; Cellular Component: plasma membrane (GO:0005886);; Biological Process: protein phosphorylation (GO:0006468);;	K24104|6.8e-34|thj:104799061|K24104 GPN-loop GTPase | (RefSeq) LOW QUALITY PROTEIN: uncharacterized protein LOC104799061	--	--	--	Protein tyrosine and serine/threonine kinase	G-type lectin S-receptor-like serine/threonine-protein kinase RKS1 OS=Arabidopsis thaliana OX=3702 GN=RKS1 PE=3 SV=3	T	Signal transduction mechanisms	hypothetical protein GLYMA_07G188500 [Glycine max]
Glyma.08G010500.Wm82.a2.v1	6.16712	14.7166	8.12e-08	1.19972	up	--	--	Molecular Function: transferase activity, transferring acyl groups other than amino-acyl groups (GO:0016747);;	K15400|1.9e-250|gmx:100775546|K15400 omega-hydroxypalmitate O-feruloyl transferase [EC:2.3.1.188] | (RefSeq) omega-hydroxypalmitate O-feruloyl transferase	Cutin, suberine and wax biosynthesis (ko00073)	--	--	Transferase family	Omega-hydroxypalmitate O-feruloyl transferase OS=Arabidopsis thaliana OX=3702 GN=HHT1 PE=1 SV=1	S	Function unknown	omega-hydroxypalmitate O-feruloyl transferase [Glycine max]
Glyma.04G230000.Wm82.a2.v1	613.996	1410.18	1.42e-06	1.14872	up	--	--	--	--	--	--	--	--	--	--	--	uncharacterized protein LOC100527213 precursor [Glycine max]
Glyma.07G044300.Wm82.a2.v1	134.02	279.972	0.00014754	1.0086	up	--	--	Molecular Function: DNA binding (GO:0003677);; Molecular Function: transcription factor activity, sequence-specific DNA binding (GO:0003700);; Cellular Component: nucleus (GO:0005634);;	K09286|1.1e-212|gmx:100818646|K09286 EREBP-like factor | (RefSeq) ERF7; ethylene-responsive transcription factor 7	--	--	--	AP2 domain	Ethylene-responsive transcription factor RAP2-12 OS=Arabidopsis thaliana OX=3702 GN=RAP2-12 PE=1 SV=1	K	Transcription	ethylene-responsive transcription factor 7 [Glycine max]
Glyma.15G002300.Wm82.a2.v1	6.08064	2.37819	0.000101086	-1.39046	down	--	--	Molecular Function: aspartic-type endopeptidase activity (GO:0004190);; Molecular Function: transferase activity (GO:0016740);;	K22683|7.2e-73|psom:113276415|K22683 aspartyl protease family protein [EC:3.4.23.-] | (RefSeq) aspartyl protease family protein 2	--	[O]	Posttranslational modification, protein turnover, chaperones	Xylanase inhibitor N-terminal	Aspartyl protease family protein At5g10770 OS=Arabidopsis thaliana OX=3702 GN=At5g10770 PE=2 SV=1	O	Posttranslational modification, protein turnover, chaperones	aspartyl protease family protein At5g10770 [Glycine max]
Glyma.08G015100.Wm82.a2.v1	3.21443	1.46464	0.00646236	-1.20896	down	--	--	--	--	--	--	--	Domain of unknown function (DUF4378)	--	S	Function unknown	uncharacterized protein LOC100813885 [Glycine max]
Glyma.10G179400.Wm82.a2.v1	14.9508	6.43058	1.38e-12	-1.27715	down	[Q]	Secondary metabolites biosynthesis, transport and catabolism	Biological Process: fatty acid biosynthetic process (GO:0006633);; Cellular Component: integral component of membrane (GO:0016021);; Molecular Function: transferase activity, transferring acyl groups other than amino-acyl groups (GO:0016747);;	K15397|9.4e-300|gmx:100782027|K15397 3-ketoacyl-CoA synthase [EC:2.3.1.199] | (RefSeq) 3-ketoacyl-CoA synthase 11	Fatty acid elongation (ko00062);; Plant-pathogen interaction (ko04626)	--	--	FAE1/Type III polyketide synthase-like protein	3-ketoacyl-CoA synthase 11 OS=Arabidopsis thaliana OX=3702 GN=KCS11 PE=1 SV=1	I	Lipid transport and metabolism	3-ketoacyl-CoA synthase 11 [Glycine max]
Glyma.08G356800.Wm82.a2.v1	13.4456	6.68374	2.14e-05	-1.0783	down	[G]	Carbohydrate transport and metabolism	Molecular Function: pectate lyase activity (GO:0030570);; Biological Process: pectin catabolic process (GO:0045490);; Molecular Function: metal ion binding (GO:0046872);;	K01728|5.2e-262|gmx:100790659|K01728 pectate lyase [EC:4.2.2.2] | (RefSeq) probable pectate lyase 8	Pentose and glucuronate interconversions (ko00040)	--	--	Pectate lyase	Probable pectate lyase 20 OS=Arabidopsis thaliana OX=3702 GN=At5g48900 PE=2 SV=1	G	Carbohydrate transport and metabolism	probable pectate lyase 8 [Glycine max]
Glyma.01G137100.Wm82.a2.v1	1.6072	4.0439	0.0339476	1.26895	up	[Q]	Secondary metabolites biosynthesis, transport and catabolism	Molecular Function: metal ion binding (GO:0046872);; Molecular Function: dioxygenase activity (GO:0051213);;	K24028|5.3e-48|cam:101507933|K24028 salicylic acid 3-hydroxylase [EC:1.14.11.-] | (RefSeq) flavonol synthase/flavanone 3-hydroxylase-like	--	[QR]	Secondary metabolites biosynthesis, transport and catabolism;; General function prediction only	2OG-Fe(II) oxygenase superfamily	2-oxoglutarate-dependent dioxygenase 19 OS=Oryza sativa subsp. japonica OX=39947 GN=2ODD19 PE=1 SV=1	Q	Secondary metabolites biosynthesis, transport and catabolism	hypothetical protein GLYMA_01G137100 [Glycine max]
Glyma.18G284700.Wm82.a2.v1	5.30424	2.62991	0.00931128	-1.08802	down	[OT]	Posttranslational modification, protein turnover, chaperones;; Signal transduction mechanisms	--	K03844|2.5e-06|mng:MNEG_1379|K03844 alpha-1,2-mannosyltransferase [EC:2.4.1.131] | (RefSeq) alpha-1,2-mannosyltransferase	N-Glycan biosynthesis (ko00510);; Various types of N-glycan biosynthesis (ko00513)	--	--	ACT domain	ACT domain-containing protein ACR4 OS=Arabidopsis thaliana OX=3702 GN=ACR4 PE=2 SV=1	S	Function unknown	ACT domain-containing protein ACR4 [Glycine max]
Glyma.06G324100.Wm82.a2.v1	8.10566	1.89363	4.15e-07	-2.16529	down	[IR]	Lipid transport and metabolism;; General function prediction only	Molecular Function: hydrolase activity, acting on ester bonds (GO:0016788);;	K10691|7.7e-38|ats:109762802|K10691 E3 ubiquitin-protein ligase UBR4 [EC:2.3.2.27] | (RefSeq) LOC109762802; auxin transport protein BIG	--	--	--	GDSL-like Lipase/Acylhydrolase	GDSL esterase/lipase At1g33811 OS=Arabidopsis thaliana OX=3702 GN=At1g33811 PE=2 SV=1	S	Function unknown	GDSL esterase/lipase At1g33811 [Glycine max]
Glyma.01G181800.Wm82.a2.v1	11.5879	33.6239	3.42e-07	1.48522	up	[QV]	Secondary metabolites biosynthesis, transport and catabolism;; Defense mechanisms	Molecular Function: iron ion binding (GO:0005506);; Cellular Component: membrane (GO:0016020);; Cellular Component: integral component of membrane (GO:0016021);; Molecular Function: oxidoreductase activity, acting on paired donors, with incorporation or reduction of molecular oxygen, NAD(P)H as one donor, and incorporation of one atom of oxygen (GO:0016709);; Molecular Function: heme binding (GO:…	K23136|2.4e-165|ghi:107942681|K23136 fraxetin 5-hydroxylase [EC:1.14.14.164] | (RefSeq) cytochrome P450 82C4-like	--	[Q]	Secondary metabolites biosynthesis, transport and catabolism	Cytochrome P450	Cytochrome P450 82A3 OS=Glycine max OX=3847 GN=CYP82A3 PE=2 SV=1	Q	Secondary metabolites biosynthesis, transport and catabolism	cytochrome P450 CYP82D47 [Glycine max]
Glyma.16G026600.Wm82.a2.v1	1.47281	0.741358	0.0232129	-1.0533	down	--	--	Cellular Component: Golgi apparatus (GO:0005794);; Cellular Component: integral component of membrane (GO:0016021);; Molecular Function: O-acetyltransferase activity (GO:0016413);;	K23877|2.6e-93|hbr:110647888|K23877 xyloglucan O-acetyltransferase | (RefSeq) protein ALTERED XYLOGLUCAN 4-like	--	--	--	GDSL/SGNH-like Acyl-Esterase family found in Pmr5 and Cas1p	Protein trichome birefringence-like 25 OS=Arabidopsis thaliana OX=3702 GN=TBL25 PE=2 SV=1	S	Function unknown	protein trichome birefringence-like 25 [Glycine max]
Glyma.11G032500.Wm82.a2.v1	10.5191	4.66895	0.0138311	-1.22923	down	--	--	Cellular Component: integral component of membrane (GO:0016021);;	--	--	--	--	--	--	--	--	hypothetical protein GLYMA_11G032500 [Glycine max]
Glyma.02G002000.Wm82.a2.v1	35.815	18.0757	1.82e-07	-1.05598	down	[H]	Coenzyme transport and metabolism	Molecular Function: methyltransferase activity (GO:0008168);; Cellular Component: integral component of membrane (GO:0016021);; Biological Process: methylation (GO:0032259);;	K12502|3.2e-203|gmx:100788766|K12502 MPBQ/MSBQ methyltransferase [EC:2.1.1.295] | (RefSeq) 2-methyl-6-phytyl-1,4-hydroquinone methyltransferase, chloroplastic	Ubiquinone and other terpenoid-quinone biosynthesis (ko00130)	[H]	Coenzyme transport and metabolism	Methyltransferase domain	2-methyl-6-phytyl-1,4-hydroquinone methyltransferase, chloroplastic OS=Arabidopsis thaliana OX=3702 GN=VTE3 PE=1 SV=1	H	Coenzyme transport and metabolism	2-methyl-6-phytyl-1,4-hydroquinone methyltransferase, chloroplastic [Glycine max]
Glyma.04G191700.Wm82.a2.v1	59.9786	28.3969	1.07e-07	-1.14458	down	[GR]	Carbohydrate transport and metabolism;; General function prediction only	Molecular Function: hydrolase activity (GO:0016787);;	K20884|2.2e-12|hbr:110650394|K20884 riboflavin kinase / FMN hydrolase [EC:2.7.1.26 3.1.3.102] | (RefSeq) bifunctional riboflavin kinase/FMN phosphatase-like isoform X1	Riboflavin metabolism (ko00740)	[R]	General function prediction only	Haloacid dehalogenase-like hydrolase	CBBY-like protein OS=Arabidopsis thaliana OX=3702 GN=CBBY PE=1 SV=1	S	Function unknown	CBBY-like protein [Glycine max]
Glyma.08G148100.Wm82.a2.v1	2.41514	1.21839	0.0068305	-1.05368	down	[M]	Cell wall/membrane/envelope biogenesis	Molecular Function: dTDP-glucose 4,6-dehydratase activity (GO:0008460);; Biological Process: nucleotide-sugar metabolic process (GO:0009225);;	K12450|0.0e+00|gmx:100803187|K12450 UDP-glucose 4,6-dehydratase [EC:4.2.1.76] | (RefSeq) trifunctional UDP-glucose 4,6-dehydratase/UDP-4-keto-6-deoxy-D-glucose 3,5-epimerase/UDP-4-keto-L-rhamnose-reductase RHM1 isoform X2	Amino sugar and nucleotide sugar metabolism (ko00520)	[G]	Carbohydrate transport and metabolism	GDP-mannose 4,6 dehydratase	Trifunctional UDP-glucose 4,6-dehydratase/UDP-4-keto-6-deoxy-D-glucose 3,5-epimerase/UDP-4-keto-L-rhamnose-reductase RHM1 OS=Arabidopsis thaliana OX=3702 GN=RHM1 PE=1 SV=1	G	Carbohydrate transport and metabolism	trifunctional UDP-glucose 4,6-dehydratase/UDP-4-keto-6-deoxy-D-glucose 3,5-epimerase/UDP-4-keto-L-rhamnose-reductase RHM1 isoform X2 [Glycine max]
Glyma.09G040600.Wm82.a2.v1	23.9128	52.3661	1.46e-06	1.07423	up	--	--	Molecular Function: protein phosphatase inhibitor activity (GO:0004864);; Cellular Component: nucleus (GO:0005634);; Cellular Component: cytoplasm (GO:0005737);; Biological Process: defense response (GO:0006952);; Biological Process: abscisic acid-activated signaling pathway (GO:0009738);; Molecular Function: abscisic acid binding (GO:0010427);; Molecular Function: signaling receptor activity (GO…	K05387|2.7e-08|peq:110030824|K05387 glutamate receptor, ionotropic, plant | (RefSeq) LOW QUALITY PROTEIN: glutamate receptor 2.3-like	--	--	--	Pathogenesis-related protein Bet v 1 family	Protein LlR18B OS=Lupinus luteus OX=3873 GN=LLR18B PE=1 SV=1	S	Function unknown	SRPBCC ligand-binding domain-containing protein [Glycine max]
Glyma.13G177900.Wm82.a2.v1	102.008	51.8071	0.000227352	-1.05078	down	[J]	Translation, ribosomal structure and biogenesis	Molecular Function: RNA binding (GO:0003723);; Molecular Function: structural constituent of ribosome (GO:0003735);; Cellular Component: mitochondrial small ribosomal subunit (GO:0005763);; Biological Process: translation (GO:0006412);;	K02988|3.6e-169|gmx:100820232|K02988 small subunit ribosomal protein S5 | (RefSeq) 30S ribosomal protein S5	Ribosome (ko03010)	[J]	Translation, ribosomal structure and biogenesis	Ribosomal protein S5, C-terminal domain	30S ribosomal protein S5, chloroplastic OS=Spinacia oleracea OX=3562 GN=rps5 PE=1 SV=1	J	Translation, ribosomal structure and biogenesis	30S ribosomal protein S5 [Glycine max]
Glyma.12G197400.Wm82.a2.v1	2.56309	5.64542	0.00203552	1.08545	up	--	--	Molecular Function: magnesium ion binding (GO:0000287);; Molecular Function: terpene synthase activity (GO:0010333);;	K14175|4.1e-123|atr:18440990|K14175 (3S,6E)-nerolidol synthase [EC:4.2.3.48] | (RefSeq) (3S,6E)-nerolidol synthase 1	Sesquiterpenoid and triterpenoid biosynthesis (ko00909)	--	--	Terpene synthase family, metal binding domain	Probable terpene synthase 11 OS=Ricinus communis OX=3988 GN=TPS11 PE=3 SV=1	C	Energy production and conversion	terpene synthase 14 [Glycine max]
Glyma.19G007700.Wm82.a2.v1	681.772	257.618	2.54e-13	-1.49778	down	[P]	Inorganic ion transport and metabolism	Molecular Function: carbonate dehydratase activity (GO:0004089);; Molecular Function: zinc ion binding (GO:0008270);; Biological Process: cyanate catabolic process (GO:0009440);; Biological Process: carbon utilization (GO:0015976);;	K01673|1.0e-177|gmx:100781868|K01673 carbonic anhydrase [EC:4.2.1.1] | (RefSeq) carbonic anhydrase, chloroplastic isoform 1	Nitrogen metabolism (ko00910)	[P]	Inorganic ion transport and metabolism	Carbonic anhydrase	Carbonic anhydrase, chloroplastic OS=Pisum sativum OX=3888 PE=1 SV=1	P	Inorganic ion transport and metabolism	carbonic anhydrase, chloroplastic isoform 2 [Glycine max]
Glyma.03G251400.Wm82.a2.v1	2.30687	5.10972	0.0388567	1.09386	up	[M]	Cell wall/membrane/envelope biogenesis	Molecular Function: calmodulin binding (GO:0005516);; Molecular Function: ATP binding (GO:0005524);; Cellular Component: nucleus (GO:0005634);; Cellular Component: cytoplasm (GO:0005737);; Molecular Function: calcium-dependent protein serine/threonine kinase activity (GO:0009931);; Biological Process: peptidyl-serine phosphorylation (GO:0018105);; Biological Process: intracellular signal transduc…	K08794|7.8e-99|zju:107412304|K08794 calcium/calmodulin-dependent protein kinase I [EC:2.7.11.17] | (RefSeq) phosphoenolpyruvate carboxylase kinase 1-like	--	[T]	Signal transduction mechanisms	Protein kinase domain	Phosphoenolpyruvate carboxylase kinase 2 OS=Arabidopsis thaliana OX=3702 GN=PPCK2 PE=1 SV=2	T	Signal transduction mechanisms	phosphoenolpyruvate carboxylase kinase [Glycine max]
Glyma.13G329800.Wm82.a2.v1	8.38296	18.2287	0.00640485	1.06817	up	--	--	--	--	--	--	--	--	--	--	--	unknown [Glycine max]
Glyma.06G240900.Wm82.a2.v1	1.37258	0.583959	0.0254329	-1.27264	down	--	--	--	--	--	--	--	--	--	S	Function unknown	hypothetical protein GLYMA_06G240900 [Glycine max]
Glyma.06G249300.Wm82.a2.v1	19.3979	8.90596	5.83e-05	-1.19767	down	[O]	Posttranslational modification, protein turnover, chaperones	Molecular Function: peptidyl-prolyl cis-trans isomerase activity (GO:0003755);;	--	--	--	--	Cyclophilin type peptidyl-prolyl cis-trans isomerase/CLD	Peptidyl-prolyl cis-trans isomerase CYP37, chloroplastic OS=Arabidopsis thaliana OX=3702 GN=CYP37 PE=1 SV=3	O	Posttranslational modification, protein turnover, chaperones	peptidyl-prolyl cis-trans isomerase CYP48 [Glycine max]
Glyma.13G152800.Wm82.a2.v1	3.72152	8.93482	0.000268789	1.21249	up	--	--	--	--	--	--	--	--	--	--	--	uncharacterized protein LOC102665956 [Glycine max]
Glyma.15G179400.Wm82.a2.v1	43.3955	19.4522	1.73e-08	-1.22316	down	--	--	Biological Process: response to light stimulus (GO:0009416);; Cellular Component: photosystem I (GO:0009522);; Cellular Component: photosystem II (GO:0009523);; Cellular Component: chloroplast thylakoid membrane (GO:0009535);; Biological Process: photosynthesis, light harvesting in photosystem I (GO:0009768);; Cellular Component: integral component of membrane (GO:0016021);; Molecular Function: c…	K08908|4.0e-158|gmx:100812066|K08908 light-harvesting complex I chlorophyll a/b binding protein 2 | (RefSeq) photosystem I chlorophyll a/b-binding protein 6, chloroplastic isoform X1	Photosynthesis - antenna proteins (ko00196)	--	--	Chlorophyll A-B binding protein	Photosystem I chlorophyll a/b-binding protein 6, chloroplastic OS=Arabidopsis thaliana OX=3702 GN=LHCA6 PE=1 SV=1	C	Energy production and conversion	photosystem I chlorophyll a/b-binding protein 6, chloroplastic isoform X1 [Glycine max]
Glyma.15G128300.Wm82.a2.v1	4.07197	1.38262	0.0043293	-1.63596	down	[K]	Transcription	Biological Process: lipid catabolic process (GO:0016042);; Molecular Function: hydrolase activity (GO:0016787);;	--	--	[I]	Lipid transport and metabolism	Patatin-like phospholipase	Patatin-like protein 7 OS=Arabidopsis thaliana OX=3702 GN=PLP7 PE=2 SV=1	I	Lipid transport and metabolism	hypothetical protein GLYMA_15G128300 [Glycine max]
Glyma.15G038700.Wm82.a2.v1	7.8244	3.86805	0.00186518	-1.07923	down	[Z]	Cytoskeleton	Molecular Function: ATP binding (GO:0005524);; Cellular Component: cytoplasm (GO:0005737);; Cellular Component: cytoskeleton (GO:0005856);;	K10355|1.1e-217|gmx:100815472|K10355 actin, other eukaryote | (RefSeq) actin	--	[Z]	Cytoskeleton	Actin	Actin OS=Gossypium hirsutum OX=3635 PE=3 SV=1	Z	Cytoskeleton	actin [Glycine max]
Glyma.03G053100.Wm82.a2.v1	0.965101	2.05437	0.0134648	1.03026	up	[R]	General function prediction only	Molecular Function: ADP binding (GO:0043531);;	K00695|3.1e-87|mtr:MTR_6g478030|K00695 sucrose synthase [EC:2.4.1.13] | (RefSeq) sucrose synthase	Starch and sucrose metabolism (ko00500)	--	--	NB-ARC domain	Disease resistance protein RPV1 OS=Vitis rotundifolia OX=103349 GN=RPV1 PE=1 SV=1	T	Signal transduction mechanisms	hypothetical protein GLYMA_03G053100, partial [Glycine max]
Glyma.08G091300.Wm82.a2.v1	1.46974	4.36061	0.000305459	1.50692	up	[E]	Amino acid transport and metabolism	Molecular Function: glutamate decarboxylase activity (GO:0004351);; Cellular Component: cytosol (GO:0005829);; Biological Process: glutamate catabolic process (GO:0006538);; Molecular Function: pyridoxal phosphate binding (GO:0030170);;	K01580|3.8e-255|gmx:100781791|K01580 glutamate decarboxylase [EC:4.1.1.15] | (RefSeq) glutamate decarboxylase 1	Alanine, aspartate and glutamate metabolism (ko00250);; beta-Alanine metabolism (ko00410);; Taurine and hypotaurine metabolism (ko00430);; Butanoate metabolism (ko00650)	[E]	Amino acid transport and metabolism	Pyridoxal-dependent decarboxylase conserved domain	Glutamate decarboxylase 1 OS=Arabidopsis thaliana OX=3702 GN=GAD1 PE=1 SV=2	E	Amino acid transport and metabolism	hypothetical protein GLYMA_08G091300 [Glycine max]
Glyma.15G223600.Wm82.a2.v1	5.92681	14.1305	0.00198899	1.20676	up	[I]	Lipid transport and metabolism	Molecular Function: lanosterol synthase activity (GO:0000250);; Cellular Component: lipid droplet (GO:0005811);; Biological Process: triterpenoid biosynthetic process (GO:0016104);; Molecular Function: beta-amyrin synthase activity (GO:0042300);;	K01853|1.9e-299|gmx:100784662|K01853 cycloartenol synthase [EC:5.4.99.8] | (RefSeq) cycloartenol synthase isoform X1	Steroid biosynthesis (ko00100)	[I]	Lipid transport and metabolism	Squalene-hopene cyclase C-terminal domain	Probable oxidosqualene cyclase OS=Cucurbita pepo OX=3663 GN=CPR PE=2 SV=1	I	Lipid transport and metabolism	hypothetical protein GLYMA_15G223600 [Glycine max]
Glyma.15G084100.Wm82.a2.v1	0.669599	1.51345	0.0192991	1.11387	up	[O]	Posttranslational modification, protein turnover, chaperones	Molecular Function: protein serine/threonine kinase activity (GO:0004674);; Molecular Function: ATP binding (GO:0005524);; Biological Process: signal transduction (GO:0007165);;	K07198|2.3e-157|nsy:104246734|K07198 5'-AMP-activated protein kinase, catalytic alpha subunit [EC:2.7.11.11] | (RefSeq) CBL-interacting protein kinase 5	--	[T]	Signal transduction mechanisms	Protein kinase domain	CBL-interacting serine/threonine-protein kinase 12 OS=Arabidopsis thaliana OX=3702 GN=CIPK12 PE=1 SV=1	T	Signal transduction mechanisms	CBL-interacting serine/threonine-protein kinase 12 [Glycine max]
Glyma.16G068900.Wm82.a2.v1	23.7448	12.2931	3.18e-05	-1.01893	down	[IR]	Lipid transport and metabolism;; General function prediction only	Molecular Function: hydrolase activity, acting on ester bonds (GO:0016788);;	K01206|6.9e-98|thj:104825554|K01206 alpha-L-fucosidase [EC:3.2.1.51] | (RefSeq) alpha-L-fucosidase 3	Other glycan degradation (ko00511)	--	--	GDSL-like Lipase/Acylhydrolase	GDSL esterase/lipase At5g14450 OS=Arabidopsis thaliana OX=3702 GN=At5g14450 PE=2 SV=1	S	Function unknown	GDSL esterase/lipase At5g14450 [Glycine max]
Glyma.11G057600.Wm82.a2.v1	1.35716	0.31578	1.78e-05	-2.12964	down	--	--	--	K14506|3.5e-14|nnu:109115461|K14506 jasmonic acid-amino synthetase [EC:6.3.2.52] | (RefSeq) uncharacterized LOC109115461	Plant hormone signal transduction (ko04075)	--	--	Protein of unknown function, DUF547	--	S	Function unknown	hypothetical protein GLYMA_11G057600 [Glycine max]
Glyma.17G237100.Wm82.a2.v1	132.219	67.4889	1.42e-06	-1.03671	down	--	--	--	K03860|6.0e-13|nnu:104608881|K03860 phosphatidylinositol N-acetylglucosaminyltransferase subunit Q | (RefSeq) N-acetylglucosaminyl-phosphatidylinositol biosynthetic protein gpi1-like	Glycosylphosphatidylinositol (GPI)-anchor biosynthesis (ko00563)	--	--	Gibberellin regulated protein	Snakin-1 OS=Solanum tuberosum OX=4113 GN=SN1 PE=1 SV=1	S	Function unknown	gibberellin-regulated protein 27 precursor [Glycine max]
Glyma.03G137900.Wm82.a2.v1	1.81522	4.09821	0.00117361	1.12227	up	[G]	Carbohydrate transport and metabolism	Molecular Function: transferase activity, transferring glycosyl groups (GO:0016757);;	K06617|0.0e+00|gmx:100807861|K06617 raffinose synthase [EC:2.4.1.82] | (RefSeq) probable galactinol--sucrose galactosyltransferase 2 isoform X2	Galactose metabolism (ko00052)	--	--	Raffinose synthase or seed imbibition protein Sip1	Probable galactinol--sucrose galactosyltransferase 2 OS=Arabidopsis thaliana OX=3702 GN=RFS2 PE=2 SV=2	S	Function unknown	probable galactinol--sucrose galactosyltransferase 2 isoform X2 [Glycine max]
Glyma.10G040600.Wm82.a2.v1	8.13852	3.33364	1.24e-06	-1.34819	down	--	--	Cellular Component: chloroplast thylakoid membrane (GO:0009535);; Cellular Component: photosystem II oxygen evolving complex (GO:0009654);; Biological Process: photosynthesis (GO:0015979);;	K08903|7.9e-97|gmx:100780777|K08903 photosystem II 13kDa protein | (RefSeq) photosystem II reaction center PSB28 protein, chloroplastic	Photosynthesis (ko00195)	--	--	Psb28 protein	Photosystem II reaction center PSB28 protein, chloroplastic OS=Oryza sativa subsp. japonica OX=39947 GN=PSB28 PE=2 SV=2	S	Function unknown	photosystem II reaction center PSB28 protein, chloroplastic [Glycine max]
Glyma.15G127500.Wm82.a2.v1	16.4941	7.71869	6.51e-08	-1.16025	down	[G]	Carbohydrate transport and metabolism	Molecular Function: polygalacturonase activity (GO:0004650);; Cellular Component: extracellular region (GO:0005576);; Biological Process: carbohydrate metabolic process (GO:0005975);; Biological Process: cell wall organization (GO:0071555);;	K01184|6.8e-245|gmx:100785701|K01184 polygalacturonase [EC:3.2.1.15] | (RefSeq) polygalacturonase	Pentose and glucuronate interconversions (ko00040)	--	--	Glycosyl hydrolases family 28	Polygalacturonase OS=Prunus persica OX=3760 PE=2 SV=1	G	Carbohydrate transport and metabolism	polygalacturonase [Glycine max]
Glyma.06G123800.Wm82.a2.v1	178.355	387.8	2.99e-06	1.06761	up	--	--	--	--	--	--	--	--	Pathogen-related protein OS=Hordeum vulgare OX=4513 PE=2 SV=2	S	Function unknown	pathogen-related protein-like [Glycine max]
Glyma.02G024100.Wm82.a2.v1	1.1054	0.269117	0.00685687	-2.11277	down	[S]	Function unknown	Cellular Component: chloroplast (GO:0009507);; Cellular Component: integral component of membrane (GO:0016021);;	K01728|1.4e-34|thj:104805137|K01728 pectate lyase [EC:4.2.2.2] | (RefSeq) probable pectate lyase 3 isoform X1	Pentose and glucuronate interconversions (ko00040)	--	--	Putative small multi-drug export protein	--	S	Function unknown	hypothetical protein GLYMA_02G024100 [Glycine max]
Glyma.13G370100.Wm82.a2.v1	12.5265	27.2827	2.12e-06	1.06626	up	--	--	Molecular Function: transcription factor activity, sequence-specific DNA binding (GO:0003700);; Cellular Component: nucleus (GO:0005634);; Molecular Function: sequence-specific DNA binding (GO:0043565);;	K18834|5.7e-18|fve:101291408|K18834 WRKY transcription factor 1 | (RefSeq) WRKY transcription factor 1	Plant-pathogen interaction (ko04626)	--	--	WRKY DNA -binding domain	Probable WRKY transcription factor 40 OS=Arabidopsis thaliana OX=3702 GN=WRKY40 PE=1 SV=1	K	Transcription	probable WRKY transcription factor 40 [Glycine max]
Glyma.06G303100.Wm82.a2.v1	10.2091	23.9289	0.00819139	1.18699	up	--	--	Molecular Function: transcription regulatory region sequence-specific DNA binding (GO:0000976);; Molecular Function: transcription factor activity, sequence-specific DNA binding (GO:0003700);; Cellular Component: nucleus (GO:0005634);; Biological Process: cell differentiation (GO:0030154);; Molecular Function: sequence-specific DNA binding (GO:0043565);;	K09422|5.8e-10|zju:107429990|K09422 transcription factor MYB, plant | (RefSeq) transcription factor TRY-like isoform X2	--	--	--	Myb-like DNA-binding domain	Transcription factor CPC OS=Arabidopsis thaliana OX=3702 GN=CPC PE=1 SV=1	S	Function unknown	hypothetical protein GLYMA_06G303100 [Glycine max]
Glyma.12G141900.Wm82.a2.v1	8.09107	16.7414	0.000982194	1.00066	up	[C]	Energy production and conversion	Molecular Function: NAD(P)H dehydrogenase (quinone) activity (GO:0003955);; Molecular Function: FMN binding (GO:0010181);; Biological Process: oxidation-reduction process (GO:0055114);;	K03809|1.7e-111|gmx:100793045|K03809 NAD(P)H dehydrogenase (quinone) [EC:1.6.5.2] | (RefSeq) NAD(P)H dehydrogenase (quinone) FQR1	Ubiquinone and other terpenoid-quinone biosynthesis (ko00130)	[R]	General function prediction only	NADPH-dependent FMN reductase	NAD(P)H dehydrogenase (quinone) FQR1 OS=Arabidopsis thaliana OX=3702 GN=FQR1 PE=1 SV=1	S	Function unknown	NAD(P)H dehydrogenase (quinone) FQR1 [Glycine max]
Glyma.10G000300.Wm82.a2.v1	1.45118	3.05285	0.0300577	1.01706	up	--	--	Molecular Function: transferase activity, transferring acyl groups other than amino-acyl groups (GO:0016747);;	K19861|3.5e-266|gmx:100799685|K19861 benzyl alcohol O-benzoyltransferase [EC:2.3.1.196 2.3.1.232] | (RefSeq) benzyl alcohol O-benzoyltransferase	--	--	--	Transferase family	Benzyl alcohol O-benzoyltransferase OS=Nicotiana tabacum OX=4097 GN=HSR201 PE=1 SV=1	S	Function unknown	benzyl alcohol O-benzoyltransferase [Glycine max]
Glyma.09G077600.Wm82.a2.v1	69.7985	28.1939	0.000131898	-1.38616	down	[J]	Translation, ribosomal structure and biogenesis	Molecular Function: structural constituent of ribosome (GO:0003735);; Cellular Component: ribosome (GO:0005840);; Biological Process: translation (GO:0006412);;	K02881|3.8e-82|gmx:100306308|K02881 large subunit ribosomal protein L18 | (RefSeq) 50S ribosomal protein L18, chloroplastic	Ribosome (ko03010)	[O]	Posttranslational modification, protein turnover, chaperones	Ribosomal L18 of archaea, bacteria, mitoch. and chloroplast	50S ribosomal protein L18, chloroplastic OS=Spinacia oleracea OX=3562 GN=RPL18 PE=1 SV=3	J	Translation, ribosomal structure and biogenesis	50S ribosomal protein L18, chloroplastic [Glycine max]
Glyma.13G215300.Wm82.a2.v1	36.2357	16.0395	8.75e-09	-1.24105	down	--	--	--	--	--	--	--	--	--	--	--	hypothetical protein GLYMA_13G215300 [Glycine max]
Glyma.16G165500.Wm82.a2.v1	468.578	122.036	6.04e-21	-2.00913	down	--	--	Cellular Component: photosystem I (GO:0009522);; Cellular Component: photosystem II (GO:0009523);; Cellular Component: chloroplast thylakoid membrane (GO:0009535);; Biological Process: photosynthesis, light harvesting (GO:0009765);; Cellular Component: integral component of membrane (GO:0016021);; Molecular Function: chlorophyll binding (GO:0016168);; Biological Process: protein-chromophore linka…	K08912|8.2e-151|gmx:547819|K08912 light-harvesting complex II chlorophyll a/b binding protein 1 | (RefSeq) chlorophyll a-b binding protein, chloroplastic	Photosynthesis - antenna proteins (ko00196)	--	--	Chlorophyll A-B binding protein	Chlorophyll a-b binding protein 3, chloroplastic OS=Glycine max OX=3847 GN=CAB3 PE=3 SV=1	C	Energy production and conversion	chlorophyll a-b binding protein, chloroplastic [Glycine max]
Glyma.11G242400.Wm82.a2.v1	1.51631	3.76657	0.0341568	1.23569	up	--	--	--	--	--	--	--	--	--	--	--	uncharacterized protein LOC100780616 [Glycine max]
Glyma.02G239800.Wm82.a2.v1	9.21136	22.301	0.000718786	1.22363	up	--	--	Biological Process: response to oxidative stress (GO:0006979);; Cellular Component: nuclear speck (GO:0016607);; Biological Process: response to cadmium ion (GO:0046686);;	--	--	[K]	Transcription	--	--	K	Transcription	uncharacterized protein LOC100782016 [Glycine max]
Glyma.17G100700.Wm82.a2.v1	164.592	67.5629	5.98e-09	-1.35386	down	[C]	Energy production and conversion	Cellular Component: chloroplast thylakoid membrane (GO:0009535);; Biological Process: photosynthesis (GO:0015979);; Biological Process: chlorophyll biosynthetic process (GO:0015995);; Molecular Function: oxidoreductase activity, acting on the CH-CH group of donors (GO:0016627);; Molecular Function: oxidoreductase activity, acting on the CH-CH group of donors, NAD or NADP as acceptor (GO:0016628);…	K10960|2.6e-269|gmx:100814603|K10960 geranylgeranyl diphosphate/geranylgeranyl-bacteriochlorophyllide a reductase [EC:1.3.1.83 1.3.1.111] | (RefSeq) geranylgeranyl diphosphate reductase, chloroplastic	Porphyrin and chlorophyll metabolism (ko00860);; Terpenoid backbone biosynthesis (ko00900)	--	--	FAD binding domain	Geranylgeranyl diphosphate reductase, chloroplastic OS=Nicotiana tabacum OX=4097 GN=CHLP PE=2 SV=1	C	Energy production and conversion	geranylgeranyl diphosphate reductase, chloroplastic [Glycine max]
Glyma.10G159700.Wm82.a2.v1	3.74365	1.27496	0.000133871	-1.53561	down	[E]	Amino acid transport and metabolism	Molecular Function: cysteine synthase activity (GO:0004124);; Cellular Component: cytoplasm (GO:0005737);; Biological Process: cysteine biosynthetic process from serine (GO:0006535);; Molecular Function: pyridoxal phosphate binding (GO:0030170);;	K01738|1.3e-177|gmx:100101867|K01738 cysteine synthase [EC:2.5.1.47] | (RefSeq) OAS-TL6; cysteine synthase	Cysteine and methionine metabolism (ko00270);; Sulfur metabolism (ko00920);; Carbon metabolism (ko01200);; Biosynthesis of amino acids (ko01230)	[E]	Amino acid transport and metabolism	Pyridoxal-phosphate dependent enzyme	Cysteine synthase OS=Citrullus lanatus OX=3654 PE=1 SV=1	E	Amino acid transport and metabolism	cysteine synthase [Glycine max]
Glyma.07G004400.Wm82.a2.v1	0.650886	1.47571	0.0479271	1.11473	up	--	--	Molecular Function: protein binding (GO:0005515);;	--	--	--	--	F-box domain	F-box protein At3g59150 OS=Arabidopsis thaliana OX=3702 GN=At3g59150 PE=1 SV=1	S	Function unknown	FBD-associated F-box protein At1g66320 [Glycine max]
Glyma.12G047400.Wm82.a2.v1	7.72099	4.06019	0.000477166	-1.01335	down	[I]	Lipid transport and metabolism	Molecular Function: long-chain fatty acid-CoA ligase activity (GO:0004467);; Cellular Component: endoplasmic reticulum (GO:0005783);; Biological Process: wax biosynthetic process (GO:0010025);; Biological Process: cutin biosynthetic process (GO:0010143);; Cellular Component: membrane (GO:0016020);;	K01897|0.0e+00|gmx:100790068|K01897 long-chain acyl-CoA synthetase [EC:6.2.1.3] | (RefSeq) long chain acyl-CoA synthetase 2 isoform X1	Fatty acid biosynthesis (ko00061);; Fatty acid degradation (ko00071);; Fatty acid metabolism (ko01212);; Peroxisome (ko04146)	[I]	Lipid transport and metabolism	AMP-binding enzyme	Long chain acyl-CoA synthetase 2 OS=Arabidopsis thaliana OX=3702 GN=LACS2 PE=2 SV=1	I	Lipid transport and metabolism	long chain acyl-CoA synthetase 2 isoform X1 [Glycine max]
Glyma.05G056000.Wm82.a2.v1	8.21041	3.80895	0.0213045	-1.18715	down	--	--	Biological Process: multicellular organism development (GO:0007275);;	--	--	--	--	YABBY protein	Protein YABBY 4 OS=Oryza sativa subsp. indica OX=39946 GN=YAB4 PE=3 SV=1	S	Function unknown	protein YABBY 7 isoform 1 [Glycine max]
Glyma.03G089300.Wm82.a2.v1	0.620867	0.223399	0.0106266	-1.51328	down	[J]	Translation, ribosomal structure and biogenesis	Molecular Function: aminoacyl-tRNA ligase activity (GO:0004812);; Molecular Function: ATP binding (GO:0005524);; Biological Process: tRNA aminoacylation for protein translation (GO:0006418);;	K01893|0.0e+00|gmx:100787363|K01893 asparaginyl-tRNA synthetase [EC:6.1.1.22] | (RefSeq) asparagine--tRNA ligase, cytoplasmic 2 isoform X2	Aminoacyl-tRNA biosynthesis (ko00970)	[J]	Translation, ribosomal structure and biogenesis	tRNA synthetases class II (D, K and N)	Asparagine--tRNA ligase, cytoplasmic 2 OS=Arabidopsis thaliana OX=3702 GN=SYNC2 PE=1 SV=2	J	Translation, ribosomal structure and biogenesis	asparagine--tRNA ligase, cytoplasmic 2 isoform X1 [Glycine max]
Glyma.13G166200.Wm82.a2.v1	13.1034	32.5962	1.05e-08	1.26275	up	--	--	Molecular Function: protein binding (GO:0005515);;	K14515|1.1e-236|gmx:100786182|K14515 EIN3-binding F-box protein | (RefSeq) EIN3-binding F-box protein 1	MAPK signaling pathway - plant (ko04016);; Plant hormone signal transduction (ko04075)	[R]	General function prediction only	Leucine Rich repeat	EIN3-binding F-box protein 1 OS=Arabidopsis thaliana OX=3702 GN=EBF1 PE=1 SV=1	Q	Secondary metabolites biosynthesis, transport and catabolism	EIN3-binding F-box protein 1 [Glycine max]
Glyma.18G114900.Wm82.a2.v1	398.349	164.961	1.85e-09	-1.3393	down	--	--	Molecular Function: calcium ion binding (GO:0005509);; Cellular Component: photosystem II oxygen evolving complex (GO:0009654);; Biological Process: photosynthesis (GO:0015979);; Cellular Component: extrinsic component of membrane (GO:0019898);;	K02717|6.1e-146|gmx:100781848|K02717 photosystem II oxygen-evolving enhancer protein 2 | (RefSeq) oxygen-evolving enhancer protein 2, chloroplastic-like	Photosynthesis (ko00195)	--	--	PsbP	Oxygen-evolving enhancer protein 2, chloroplastic OS=Pisum sativum OX=3888 GN=PSBP PE=1 SV=1	S	Function unknown	oxygen-evolving enhancer protein 2, chloroplastic-like [Glycine soja]
Glyma.01G054400.Wm82.a2.v1	13.2289	5.1929	7.33e-08	-1.40892	down	--	--	--	--	--	--	--	Protein of unknown function, DUF538	Uncharacterized protein At5g01610 OS=Arabidopsis thaliana OX=3702 GN=At5g01610 PE=1 SV=1	S	Function unknown	uncharacterized protein At5g01610 [Glycine max]
Glyma.03G252200.Wm82.a2.v1	3.04935	1.26387	0.0263979	-1.34558	down	--	--	--	--	--	--	--	Neprosin	--	S	Function unknown	uncharacterized protein LOC100805566 [Glycine max]
Glyma.14G092900.Wm82.a2.v1	1.36372	0.622977	0.0408984	-1.2128	down	--	--	Biological Process: snRNA export from nucleus (GO:0006408);;	K14291|3.3e-125|gmx:100775515|K14291 phosphorylated adapter RNA export protein | (RefSeq) uncharacterized protein LOC100775515	RNA transport (ko03013)	[A]	RNA processing and modification	PHAX RNA-binding domain	--	A	RNA processing and modification	uncharacterized protein LOC100775515 [Glycine max]
Glyma.20G231700.Wm82.a2.v1	6.15	2.47422	0.00090161	-1.38465	down	--	--	Cellular Component: chloroplast (GO:0009507);;	--	--	[J]	Translation, ribosomal structure and biogenesis	--	--	J	Translation, ribosomal structure and biogenesis	hypothetical protein GLYMA_20G231700 [Glycine max]
Glyma.17G229500.Wm82.a2.v1	2.27026	1.0494	0.00707547	-1.25294	down	--	--	Molecular Function: calcium ion binding (GO:0005509);;	K06268|1.1e-142|gmx:100810494|K06268 serine/threonine-protein phosphatase 2B regulatory subunit | (RefSeq) calcineurin B-like protein 10 isoform X1	--	[T]	Signal transduction mechanisms	EF hand	Calcineurin B-like protein 10 OS=Arabidopsis thaliana OX=3702 GN=CBL10 PE=1 SV=1	T	Signal transduction mechanisms	calcineurin B-like protein 10 isoform X1 [Glycine max]
Glyma.19G001100.Wm82.a2.v1	15.5989	7.89678	0.000328564	-1.05345	down	[J]	Translation, ribosomal structure and biogenesis	Molecular Function: structural constituent of ribosome (GO:0003735);; Biological Process: translation (GO:0006412);; Cellular Component: large ribosomal subunit (GO:0015934);;	K02890|3.2e-107|gmx:100499659|K02890 large subunit ribosomal protein L22 | (RefSeq) uncharacterized protein LOC100499659	Ribosome (ko03010)	[J]	Translation, ribosomal structure and biogenesis	Ribosomal protein L22p/L17e	50S ribosomal protein L22, chloroplastic OS=Medicago sativa OX=3879 GN=rpl22 PE=2 SV=1	J	Translation, ribosomal structure and biogenesis	uncharacterized protein LOC114398934 [Glycine soja]
Glyma.15G005000.Wm82.a2.v1	10.3236	4.04041	0.00796989	-1.41759	down	--	--	Molecular Function: protein dimerization activity (GO:0046983);;	K13422|2.2e-07|hbr:110653487|K13422 transcription factor MYC2 | (RefSeq) transcription factor MYC2-like	MAPK signaling pathway - plant (ko04016);; Plant hormone signal transduction (ko04075)	--	--	Helix-loop-helix DNA-binding domain	Transcription factor bHLH25 OS=Arabidopsis thaliana OX=3702 GN=BHLH25 PE=2 SV=2	K	Transcription	transcription factor bHLH25 isoform X1 [Glycine max]
Glyma.17G205200.Wm82.a2.v1	1.60652	0.504745	0.0128007	-1.73579	down	--	--	Cellular Component: nucleus (GO:0005634);; Biological Process: response to wounding (GO:0009611);; Biological Process: regulation of defense response (GO:0031347);; Biological Process: regulation of jasmonic acid mediated signaling pathway (GO:2000022);;	--	--	--	--	tify domain	Protein TIFY 8 OS=Arabidopsis thaliana OX=3702 GN=TIFY8 PE=1 SV=1	S	Function unknown	hypothetical protein GLYMA_17G205200 [Glycine max]
Glyma.07G109200.Wm82.a2.v1	2.26752	6.05542	0.00159534	1.35683	up	--	--	--	--	--	--	--	--	--	S	Function unknown	uncharacterized protein LOC100814035 [Glycine max]
Glyma.05G018800.Wm82.a2.v1	8.92806	18.8605	7.73e-05	1.02365	up	--	--	Molecular Function: transcription regulatory region sequence-specific DNA binding (GO:0000976);; Molecular Function: RNA polymerase II regulatory region sequence-specific DNA binding (GO:0000977);; Molecular Function: RNA polymerase II transcription factor activity, sequence-specific DNA binding (GO:0000981);; Cellular Component: nucleus (GO:0005634);; Molecular Function: transcription factor bin…	K09264|2.5e-125|gmx:100798351|K09264 MADS-box transcription factor, plant | (RefSeq) truncated transcription factor CAULIFLOWER A-like	--	[K]	Transcription	K-box region	Agamous-like MADS-box protein AGL8 homolog OS=Solanum tuberosum OX=4113 PE=2 SV=1	K	Transcription	truncated transcription factor CAULIFLOWER A-like isoform X1 [Glycine max]
Glyma.13G004400.Wm82.a2.v1	15.4936	1.05454	1.26e-53	-3.88999	down	--	--	Molecular Function: zinc ion transmembrane transporter activity (GO:0005385);; Cellular Component: integral component of membrane (GO:0016021);;	K14709|6.7e-185|gmx:100789557|K14709 solute carrier family 39 (zinc transporter), member 1/2/3 | (RefSeq) zinc transporter 8 isoform X1	--	[P]	Inorganic ion transport and metabolism	ZIP Zinc transporter	Zinc transporter 8 OS=Oryza sativa subsp. japonica OX=39947 GN=ZIP8 PE=2 SV=1	P	Inorganic ion transport and metabolism	zinc transporter 8 isoform X1 [Glycine max]
Glyma.18G120000.Wm82.a2.v1	0.579287	1.66105	0.0108976	1.45493	up	--	--	Biological Process: phototropism (GO:0009638);;	--	--	--	--	--	Protein PHYTOCHROME KINASE SUBSTRATE 1 OS=Arabidopsis thaliana OX=3702 GN=PKS1 PE=1 SV=2	S	Function unknown	hypothetical protein GLYMA_18G120000 [Glycine max]
Glyma.08G182300.Wm82.a2.v1	0.777025	1.95979	0.00635563	1.32289	up	[G]	Carbohydrate transport and metabolism	Biological Process: carbohydrate metabolic process (GO:0005975);; Molecular Function: fructose 1,6-bisphosphate 1-phosphatase activity (GO:0042132);;	K03841|6.8e-198|gmx:100797157|K03841 fructose-1,6-bisphosphatase I [EC:3.1.3.11] | (RefSeq) fructose-1,6-bisphosphatase, cytosolic	Glycolysis / Gluconeogenesis (ko00010);; Pentose phosphate pathway (ko00030);; Fructose and mannose metabolism (ko00051);; Carbon fixation in photosynthetic organisms (ko00710);; Carbon metabolism (ko01200)	[G]	Carbohydrate transport and metabolism	Fructose-1-6-bisphosphatase, N-terminal domain	Fructose-1,6-bisphosphatase, cytosolic OS=Solanum tuberosum OX=4113 PE=2 SV=1	G	Carbohydrate transport and metabolism	fructose-1,6-bisphosphatase, cytosolic [Glycine max]
Glyma.05G182100.Wm82.a2.v1	11.7289	5.90609	0.00105985	-1.05107	down	--	--	--	--	--	--	--	--	--	--	--	uncharacterized protein LOC100500548 [Glycine max]
Glyma.10G028400.Wm82.a2.v1	1.55379	0.605462	0.0017238	-1.41948	down	--	--	Molecular Function: phosphatidylinositol-4,5-bisphosphate 5-phosphatase activity (GO:0004439);; Molecular Function: phosphatidylinositol-3,4,5-trisphosphate 5-phosphatase activity (GO:0034485);; Biological Process: phosphatidylinositol dephosphorylation (GO:0046856);;	K24221|6.3e-108|pxb:103960432|K24221 type I inositol polyphosphate 5-phosphatase IP5P1/2 [EC:3.1.3.56] | (RefSeq) type I inositol polyphosphate 5-phosphatase 2 isoform X1	Inositol phosphate metabolism (ko00562)	[U]	Intracellular trafficking, secretion, and vesicular transport	Endonuclease/Exonuclease/phosphatase family	Type IV inositol polyphosphate 5-phosphatase 7 OS=Arabidopsis thaliana OX=3702 GN=IP5P7 PE=1 SV=1	T	Signal transduction mechanisms	type I inositol polyphosphate 5-phosphatase 4 [Glycine max]
Glyma.03G162700.Wm82.a2.v1	0.864024	3.23964	0.00422011	1.8382	up	--	--	Molecular Function: DNA binding (GO:0003677);; Molecular Function: transcription factor activity, sequence-specific DNA binding (GO:0003700);; Cellular Component: nucleus (GO:0005634);;	K14516|1.3e-102|gmx:100779524|K14516 ethylene-responsive transcription factor 1 | (RefSeq) ethylene-responsive transcription factor 15	MAPK signaling pathway - plant (ko04016);; Plant hormone signal transduction (ko04075)	--	--	AP2 domain	Ethylene-responsive transcription factor 15 OS=Arabidopsis thaliana OX=3702 GN=ERF15 PE=2 SV=1	K	Transcription	ethylene-responsive transcription factor 15 [Glycine max]
Glyma.13G112500.Wm82.a2.v1	27.1883	12.9231	0.0385735	-1.16099	down	[O]	Posttranslational modification, protein turnover, chaperones	Molecular Function: ATP binding (GO:0005524);; Cellular Component: mitochondrial matrix (GO:0005759);; Cellular Component: chloroplast (GO:0009507);; Cellular Component: plastid (GO:0009536);; Molecular Function: metal ion binding (GO:0046872);; Molecular Function: transition metal ion binding (GO:0046914);; Molecular Function: unfolded protein binding (GO:0051082);; Biological Process: chaperone…	K04078|2.3e-134|gmx:100804915|K04078 chaperonin GroES | (RefSeq) 20 kDa chaperonin, chloroplastic	--	[O]	Posttranslational modification, protein turnover, chaperones	Chaperonin 10 Kd subunit	20 kDa chaperonin, chloroplastic OS=Arabidopsis thaliana OX=3702 GN=CPN20 PE=1 SV=2	O	Posttranslational modification, protein turnover, chaperones	20 kDa chaperonin, chloroplastic [Glycine max]
Glyma.15G195600.Wm82.a2.v1	2.05575	0.879185	0.030832	-1.28192	down	--	--	Cellular Component: integral component of membrane (GO:0016021);;	--	--	--	--	AWPM-19-like family	Membrane protein PM19L OS=Oryza sativa subsp. japonica OX=39947 GN=PM19L PE=2 SV=1	S	Function unknown	uncharacterized protein LOC100527291 [Glycine max]
Glyma.17G060200.Wm82.a2.v1	12.7925	30.7782	9.72e-05	1.21386	up	--	--	--	--	--	--	--	Domain of unknown function (DUF4228)	--	S	Function unknown	uncharacterized protein LOC100775396 [Glycine max]
Glyma.07G229100.Wm82.a2.v1	0.656003	1.48429	0.0436629	1.1098	up	--	--	Molecular Function: DNA binding (GO:0003677);; Cellular Component: nucleus (GO:0005634);; Biological Process: regulation of transcription, DNA-templated (GO:0006355);;	K00521|6.8e-40|cmos:111447866|K00521 ferric-chelate reductase [EC:1.16.1.7] | (RefSeq) ferric reduction oxidase 7, chloroplastic-like	--	--	--	No apical meristem (NAM) protein	NAC domain-containing protein 2 OS=Solanum lycopersicum OX=4081 GN=NAP2 PE=2 SV=1	K	Transcription	transcription factor NAC51 [Glycine max]
Glyma.02G087800.Wm82.a2.v1	51.1101	25.757	1.31e-05	-1.05651	down	[H]	Coenzyme transport and metabolism	Biological Process: tetrahydrobiopterin biosynthetic process (GO:0006729);; Molecular Function: 4-alpha-hydroxytetrahydrobiopterin dehydratase activity (GO:0008124);; Cellular Component: plastid (GO:0009536);;	K01724|1.8e-119|gmx:100815328|K01724 4a-hydroxytetrahydrobiopterin dehydratase [EC:4.2.1.96] | (RefSeq) probable pterin-4-alpha-carbinolamine dehydratase, chloroplastic	Folate biosynthesis (ko00790)	--	--	Pterin 4 alpha carbinolamine dehydratase	Probable pterin-4-alpha-carbinolamine dehydratase, chloroplastic OS=Arabidopsis thaliana OX=3702 GN=ATP1 PE=1 SV=1	S	Function unknown	probable pterin-4-alpha-carbinolamine dehydratase, chloroplastic [Glycine max]
Glyma.02G282400.Wm82.a2.v1	12.0208	6.05347	0.000328469	-1.05484	down	--	--	Cellular Component: endoplasmic reticulum membrane (GO:0005789);; Cellular Component: integral component of membrane (GO:0016021);;	K20721|4.2e-48|ccaj:109795156|K20721 reticulon-1 | (RefSeq) reticulon-like protein B1	--	[U]	Intracellular trafficking, secretion, and vesicular transport	Reticulon	Reticulon-like protein B8 OS=Arabidopsis thaliana OX=3702 GN=RTNLB8 PE=2 SV=1	U	Intracellular trafficking, secretion, and vesicular transport	reticulon-like protein B8 [Glycine max]
Glyma.12G169600.Wm82.a2.v1	47.4608	16.8041	2.92e-07	-1.5701	down	[C]	Energy production and conversion	Molecular Function: electron carrier activity (GO:0009055);; Cellular Component: chloroplast (GO:0009507);; Molecular Function: metal ion binding (GO:0046872);; Molecular Function: 2 iron, 2 sulfur cluster binding (GO:0051537);;	K02639|5.7e-77|gmx:100808254|K02639 ferredoxin | (RefSeq) ferredoxin-A	Photosynthesis (ko00195)	--	--	2Fe-2S iron-sulfur cluster binding domain	Ferredoxin-1, chloroplastic OS=Solanum lycopersicum OX=4081 GN=SEND33 PE=2 SV=1	C	Energy production and conversion	ferredoxin-A [Glycine max]
Glyma.20G089600.Wm82.a2.v1	5.7458	2.47305	0.00958403	-1.29995	down	[L]	Replication, recombination and repair	Biological Process: Group II intron splicing (GO:0000373);; Molecular Function: RNA binding (GO:0003723);; Molecular Function: RNA helicase activity (GO:0003724);; Molecular Function: ATP binding (GO:0005524);; Cellular Component: nucleus (GO:0005634);; Cellular Component: cytoplasm (GO:0005737);; Molecular Function: zinc ion binding (GO:0008270);;	K16911|0.0e+00|gmx:100808574|K16911 ATP-dependent RNA helicase DDX21 [EC:3.6.4.13] | (RefSeq) DEAD-box ATP-dependent RNA helicase 3, chloroplastic	--	[A]	RNA processing and modification	DEAD/DEAH box helicase	DEAD-box ATP-dependent RNA helicase 3, chloroplastic OS=Oryza sativa subsp. japonica OX=39947 GN=Os03g0827700 PE=2 SV=2	A	RNA processing and modification	DEAD-box ATP-dependent RNA helicase 3, chloroplastic [Glycine max]
Glyma.04G134200.Wm82.a2.v1	10.7012	24.3986	0.000177622	1.14042	up	--	--	Biological Process: positive regulation of sequence-specific DNA binding transcription factor activity (GO:0051091);;	--	--	--	--	VQ motif	--	S	Function unknown	uncharacterized protein LOC102665525 [Glycine max]
Glyma.16G133600.Wm82.a2.v1	1.38838	3.09127	0.00930846	1.09988	up	[MDT]	Cell wall/membrane/envelope biogenesis;; Cell cycle control, cell division, chromosome partitioning;; Signal transduction mechanisms	Molecular Function: ATP binding (GO:0005524);;	K08900|1.5e-268|gmx:100788906|K08900 mitochondrial chaperone BCS1 | (RefSeq) AAA-ATPase At3g50940	--	[O]	Posttranslational modification, protein turnover, chaperones	Domain associated at C-terminal with AAA	Protein HYPER-SENSITIVITY-RELATED 4 OS=Arabidopsis thaliana OX=3702 GN=HSR4 PE=2 SV=1	O	Posttranslational modification, protein turnover, chaperones	AAA-ATPase At3g50940 [Glycine max]
Glyma.10G186800.Wm82.a2.v1	13.9199	43.5753	1.08e-09	1.58776	up	--	--	Molecular Function: DNA binding (GO:0003677);; Molecular Function: transcription factor activity, sequence-specific DNA binding (GO:0003700);; Cellular Component: nucleus (GO:0005634);;	K14516|8.7e-114|gmx:100804481|K14516 ethylene-responsive transcription factor 1 | (RefSeq) ethylene-responsive transcription factor 1B	MAPK signaling pathway - plant (ko04016);; Plant hormone signal transduction (ko04075)	--	--	AP2 domain	Ethylene-responsive transcription factor 1B OS=Arabidopsis thaliana OX=3702 GN=ERF1B PE=1 SV=2	K	Transcription	ethylene-responsive transcription factor 1B [Glycine max]
Glyma.04G154200.Wm82.a2.v1	0.996252	0.464388	0.0367468	-1.15128	down	--	--	Molecular Function: protein binding (GO:0005515);;	--	--	--	--	Protein of unknown function (DUF4005)	Protein IQ-DOMAIN 14 OS=Arabidopsis thaliana OX=3702 GN=IQD14 PE=1 SV=1	S	Function unknown	protein IQ-DOMAIN 14 [Glycine max]
Glyma.17G259600.Wm82.a2.v1	7.10632	3.45925	5.09e-05	-1.0961	down	[IR]	Lipid transport and metabolism;; General function prediction only	Cellular Component: extracellular region (GO:0005576);; Biological Process: lipid metabolic process (GO:0006629);; Molecular Function: lipase activity (GO:0016298);;	K00679|2.1e-67|cic:CICLE_v10027727mg|K00679 phospholipid:diacylglycerol acyltransferase [EC:2.3.1.158] | (RefSeq) hypothetical protein	Glycerolipid metabolism (ko00561)	--	--	GDSL-like Lipase/Acylhydrolase	GDSL esterase/lipase EXL1 OS=Arabidopsis thaliana OX=3702 GN=EXL1 PE=2 SV=1	I	Lipid transport and metabolism	GDSL esterase/lipase EXL1 [Glycine max]
Glyma.13G052900.Wm82.a2.v1	1.4321	0.54151	0.00347511	-1.4647	down	[QV]	Secondary metabolites biosynthesis, transport and catabolism;; Defense mechanisms	Molecular Function: monooxygenase activity (GO:0004497);; Molecular Function: iron ion binding (GO:0005506);; Biological Process: multicellular organism development (GO:0007275);; Biological Process: brassinosteroid homeostasis (GO:0010268);; Biological Process: sterol metabolic process (GO:0016125);; Biological Process: brassinosteroid biosynthetic process (GO:0016132);; Molecular Function: oxid…	K09590|2.8e-271|gmx:100779967|K09590 brassinosteroid-6-oxidase 1 [EC:1.14.-.-] | (RefSeq) cytochrome P450 85A	Brassinosteroid biosynthesis (ko00905)	[QI]	Secondary metabolites biosynthesis, transport and catabolism;; Lipid transport and metabolism	Cytochrome P450	Cytochrome P450 85A OS=Phaseolus vulgaris OX=3885 GN=BA13 PE=3 SV=2	Q	Secondary metabolites biosynthesis, transport and catabolism	hypothetical protein GLYMA_13G052900 [Glycine max]
Glyma.05G192700.Wm82.a2.v1	2.87608	1.50353	0.0105253	-1.00095	down	[V]	Defense mechanisms	Molecular Function: ATP binding (GO:0005524);; Cellular Component: plasma membrane (GO:0005886);; Cellular Component: integral component of membrane (GO:0016021);; Molecular Function: ATPase activity (GO:0016887);; Molecular Function: ATPase activity, coupled to transmembrane movement of substances (GO:0042626);; Biological Process: transmembrane transport (GO:0055085);;	K05681|3.2e-281|gmx:100818395|K05681 ATP-binding cassette, subfamily G (WHITE), member 2 | (RefSeq) ABC transporter G family member 5	ABC transporters (ko02010)	[Q]	Secondary metabolites biosynthesis, transport and catabolism	ABC-2 type transporter	ABC transporter G family member 5 OS=Arabidopsis thaliana OX=3702 GN=ABCG5 PE=2 SV=1	Q	Secondary metabolites biosynthesis, transport and catabolism	ABC transporter G family member 5-like [Glycine max]
Glyma.02G239300.Wm82.a2.v1	0.694793	0.111277	0.0104907	-2.67707	down	[IQ]	Lipid transport and metabolism;; Secondary metabolites biosynthesis, transport and catabolism	Molecular Function: catalytic activity (GO:0003824);;	K23618|4.5e-167|zju:107415987|K23618 acyl-activating enzyme 11/12 [EC:6.2.1.2 6.2.1.-] | (RefSeq) butyrate--CoA ligase AAE11, peroxisomal-like	--	[I]	Lipid transport and metabolism	AMP-binding enzyme	Probable acyl-activating enzyme 6 OS=Arabidopsis thaliana OX=3702 GN=AAE6 PE=2 SV=1	I	Lipid transport and metabolism	probable acyl-activating enzyme 6 [Glycine max]
Glyma.05G108200.Wm82.a2.v1	1.33501	3.2081	0.0205473	1.21166	up	--	--	Molecular Function: transcription regulatory region sequence-specific DNA binding (GO:0000976);; Molecular Function: transcription factor activity, sequence-specific DNA binding (GO:0003700);; Cellular Component: nucleus (GO:0005634);; Molecular Function: sequence-specific DNA binding (GO:0043565);; Biological Process: positive regulation of transcription, DNA-templated (GO:0045893);;	--	--	--	--	bZIP transcription factor	Basic leucine zipper 4 OS=Arabidopsis thaliana OX=3702 GN=BZIP4 PE=1 SV=1	K	Transcription	bZIP transcription factor bZIP72 [Glycine max]
Glyma.05G233200.Wm82.a2.v1	1.77586	3.89352	0.0224156	1.08347	up	[QV]	Secondary metabolites biosynthesis, transport and catabolism;; Defense mechanisms	Molecular Function: iron ion binding (GO:0005506);; Cellular Component: membrane (GO:0016020);; Cellular Component: integral component of membrane (GO:0016021);; Molecular Function: oxidoreductase activity, acting on paired donors, with incorporation or reduction of molecular oxygen, NAD(P)H as one donor, and incorporation of one atom of oxygen (GO:0016709);; Molecular Function: heme binding (GO:…	K20562|3.2e-146|thj:104815260|K20562 biphenyl-4-hydroxylase | (RefSeq) cytochrome P450 CYP736A12-like	--	[Q]	Secondary metabolites biosynthesis, transport and catabolism	Cytochrome P450	Cytochrome P450 CYP736A12 OS=Panax ginseng OX=4054 PE=2 SV=1	Q	Secondary metabolites biosynthesis, transport and catabolism	hypothetical protein GLYMA_05G233200 [Glycine max]
Glyma.06G283500.Wm82.a2.v1	6.68367	3.20553	0.0022151	-1.11461	down	[H]	Coenzyme transport and metabolism	Molecular Function: methyltransferase activity (GO:0008168);;	--	--	[H]	Coenzyme transport and metabolism	Methyltransferase domain	--	H	Coenzyme transport and metabolism	hypothetical protein GLYMA_06G283500 [Glycine max]
Glyma.07G169900.Wm82.a2.v1	0.070882	5.53279	1.72e-13	5.8166	up	--	--	Molecular Function: cysteine-type peptidase activity (GO:0008234);;	K01363|5.6e-33|gmx:100788988|K01363 cathepsin B [EC:3.4.22.1] | (RefSeq) cathepsin B-like protease 2	--	[O]	Posttranslational modification, protein turnover, chaperones	Papain family cysteine protease	Cathepsin B-like protease 1 OS=Arabidopsis thaliana OX=3702 GN=CATHB1 PE=2 SV=1	O	Posttranslational modification, protein turnover, chaperones	hypothetical protein GLYMA_07G169900 [Glycine max]
Glyma.05G014300.Wm82.a2.v1	7.12643	3.41307	7.34e-05	-1.12638	down	[O]	Posttranslational modification, protein turnover, chaperones	Molecular Function: peptidyl-prolyl cis-trans isomerase activity (GO:0003755);;	K03768|1.9e-188|gmx:100800469|K03768 peptidyl-prolyl cis-trans isomerase B (cyclophilin B) [EC:5.2.1.8] | (RefSeq) GMCYP47; peptidyl-prolyl cis-trans isomerase CYP26-2, chloroplastic	--	[O]	Posttranslational modification, protein turnover, chaperones	Cyclophilin type peptidyl-prolyl cis-trans isomerase/CLD	Peptidyl-prolyl cis-trans isomerase CYP26-2, chloroplastic OS=Arabidopsis thaliana OX=3702 GN=CYP26-2 PE=2 SV=1	O	Posttranslational modification, protein turnover, chaperones	peptidyl-prolyl cis-trans isomerase CYP26-2, chloroplastic [Glycine max]
Glyma.20G068300.Wm82.a2.v1	18.222	42.9878	1.58e-05	1.1909	up	[S]	Function unknown	Cellular Component: integral component of membrane (GO:0016021);; Biological Process: transmembrane transport (GO:0055085);;	K15363|7.2e-50|bna:111210893|K15363 fanconi-associated nuclease 1 [EC:3.1.21.- 3.1.4.1] | (RefSeq) fanconi-associated nuclease 1 homolog	--	--	--	OPT oligopeptide transporter protein	Metal-nicotianamine transporter YSL1 OS=Arabidopsis thaliana OX=3702 GN=YSL1 PE=2 SV=2	S	Function unknown	metal-nicotianamine transporter YSL1 [Glycine max]
Glyma.20G130400.Wm82.a2.v1	4.26144	2.16471	0.000523615	-1.03855	down	[G]	Carbohydrate transport and metabolism	Molecular Function: alpha-L-fucosidase activity (GO:0004560);; Cellular Component: integral component of membrane (GO:0016021);;	K15923|0.0e+00|gmx:100808977|K15923 alpha-L-fucosidase 2 [EC:3.2.1.51] | (RefSeq) alpha-L-fucosidase 2 isoform X1	Other glycan degradation (ko00511)	--	--	Glycosyl hydrolase family 65, N-terminal domain	Alpha-L-fucosidase 2 OS=Arabidopsis thaliana OX=3702 GN=FUC95A PE=1 SV=1	S	Function unknown	alpha-L-fucosidase 2 isoform X1 [Glycine max]
Glyma.18G067600.Wm82.a2.v1	21.9472	8.84807	6.35e-05	-1.38593	down	--	--	Biological Process: response to red or far red light (GO:0009639);; Biological Process: negative gravitropism (GO:0009959);;	--	--	--	--	Plant protein of unknown function (DUF641)	Protein GRAVITROPIC IN THE LIGHT 1 OS=Arabidopsis thaliana OX=3702 GN=GIL1 PE=1 SV=1	S	Function unknown	hypothetical protein GLYMA_18G067600 [Glycine max]
Glyma.03G010200.Wm82.a2.v1	2.6181	0.159088	9.55e-09	-3.97654	down	--	--	Cellular Component: integral component of membrane (GO:0016021);;	--	--	--	--	Plant phosphoribosyltransferase C-terminal	FT-interacting protein 7 OS=Oryza sativa subsp. japonica OX=39947 GN=FTIP7 PE=1 SV=1	S	Function unknown	hypothetical protein GLYMA_03G010200 [Glycine max]
Glyma.13G169500.Wm82.a2.v1	33.3646	15.294	2.28e-06	-1.19631	down	[O]	Posttranslational modification, protein turnover, chaperones	Molecular Function: peptidyl-prolyl cis-trans isomerase activity (GO:0003755);;	--	--	--	--	Cyclophilin type peptidyl-prolyl cis-trans isomerase/CLD	Peptidyl-prolyl cis-trans isomerase, chloroplastic OS=Spinacia oleracea OX=3562 GN=TLP40 PE=1 SV=1	O	Posttranslational modification, protein turnover, chaperones	peptidyl-prolyl cis-trans isomerase CYP53 [Glycine max]
Glyma.17G228800.Wm82.a2.v1	88.6843	41.3557	3.63e-09	-1.16365	down	[E]	Amino acid transport and metabolism	Molecular Function: glycine dehydrogenase (decarboxylating) activity (GO:0004375);; Cellular Component: mitochondrion (GO:0005739);; Biological Process: glycine catabolic process (GO:0006546);;	K00281|0.0e+00|gmx:100777528|K00281 glycine dehydrogenase [EC:1.4.4.2] | (RefSeq) glycine dehydrogenase (decarboxylating), mitochondrial	Glycine, serine and threonine metabolism (ko00260);; Glyoxylate and dicarboxylate metabolism (ko00630);; Carbon metabolism (ko01200)	[E]	Amino acid transport and metabolism	Glycine cleavage system P-protein	Glycine dehydrogenase (decarboxylating), mitochondrial OS=Pisum sativum OX=3888 GN=GDCSP PE=1 SV=1	E	Amino acid transport and metabolism	glycine dehydrogenase (decarboxylating), mitochondrial [Glycine max]
Glyma.10G008500.Wm82.a2.v1	1.5626	3.69819	0.0126673	1.18979	up	[T]	Signal transduction mechanisms	Biological Process: phosphorelay signal transduction system (GO:0000160);; Cellular Component: integral component of membrane (GO:0016021);;	K14509|7.8e-92|gmx:100802948|K14509 ethylene receptor [EC:2.7.13.-] | (RefSeq) LOW QUALITY PROTEIN: ethylene receptor 2	MAPK signaling pathway - plant (ko04016);; Plant hormone signal transduction (ko04075)	[T]	Signal transduction mechanisms	Response regulator receiver domain	Protein EIN4 OS=Arabidopsis thaliana OX=3702 GN=EIN4 PE=1 SV=1	T	Signal transduction mechanisms	protein EIN4 [Glycine max]
Glyma.04G112800.Wm82.a2.v1	536.113	266.577	6.39e-08	-1.07098	down	--	--	Cellular Component: photosystem I (GO:0009522);; Biological Process: photosynthesis (GO:0015979);; Cellular Component: integral component of membrane (GO:0016021);;	K08905|1.5e-86|gmx:100305786|K08905 photosystem I subunit V | (RefSeq) putative photosystem I subunit G	Photosynthesis (ko00195)	--	--	Photosystem I psaG / psaK	Photosystem I reaction center subunit V, chloroplastic OS=Arabidopsis thaliana OX=3702 GN=PSAG PE=1 SV=1	S	Function unknown	putative photosystem I subunit G [Glycine max]
Glyma.08G341300.Wm82.a2.v1	0.742415	9.28248	2.32e-08	3.55846	up	--	--	Molecular Function: endopeptidase inhibitor activity (GO:0004866);;	--	--	--	--	Trypsin and protease inhibitor	Kunitz-type trypsin inhibitor KTI1 OS=Glycine max OX=3847 GN=KTI1 PE=2 SV=1	--	--	kunitz-type trypsin inhibitor KTI1-like [Glycine max]
Glyma.08G091500.Wm82.a2.v1	0.354207	1.24591	0.000442623	1.7289	up	[E]	Amino acid transport and metabolism	Molecular Function: glutamate decarboxylase activity (GO:0004351);; Biological Process: glutamate metabolic process (GO:0006536);; Molecular Function: pyridoxal phosphate binding (GO:0030170);;	K01580|9.9e-291|gmx:100782330|K01580 glutamate decarboxylase [EC:4.1.1.15] | (RefSeq) glutamate decarboxylase 1	Alanine, aspartate and glutamate metabolism (ko00250);; beta-Alanine metabolism (ko00410);; Taurine and hypotaurine metabolism (ko00430);; Butanoate metabolism (ko00650)	[E]	Amino acid transport and metabolism	Pyridoxal-dependent decarboxylase conserved domain	Glutamate decarboxylase 1 OS=Arabidopsis thaliana OX=3702 GN=GAD1 PE=1 SV=2	E	Amino acid transport and metabolism	glutamate decarboxylase 1 [Glycine max]
Glyma.11G187500.Wm82.a2.v1	11.7737	5.23474	0.000194083	-1.24481	down	--	--	Molecular Function: molecular_function (GO:0003674);; Molecular Function: nucleic acid binding (GO:0003676);; Molecular Function: DNA binding (GO:0003677);; Molecular Function: binding (GO:0005488);; Cellular Component: cellular_component (GO:0005575);; Cellular Component: intracellular (GO:0005622);; Cellular Component: cell (GO:0005623);; Cellular Component: nucleus (GO:0005634);; Cellular Comp…	--	--	--	--	--	MAR-binding filament-like protein 1 OS=Solanum lycopersicum OX=4081 GN=MFP1 PE=1 SV=1	S	Function unknown	MAR-binding filament-like protein 1 isoform X1 [Glycine max]
Glyma.13G082300.Wm82.a2.v1	26.732	14.1143	0.048358	-1.00339	down	[Q]	Secondary metabolites biosynthesis, transport and catabolism	Biological Process: response to light stimulus (GO:0009416);; Molecular Function: flavonol synthase activity (GO:0045431);; Molecular Function: metal ion binding (GO:0046872);; Molecular Function: dioxygenase activity (GO:0051213);;	K05278|2.4e-200|gmx:778157|K05278 flavonol synthase [EC:1.14.20.6] | (RefSeq) FLS1; flavonol synthase	Flavonoid biosynthesis (ko00941)	[QR]	Secondary metabolites biosynthesis, transport and catabolism;; General function prediction only	2OG-Fe(II) oxygenase superfamily	Flavonol synthase/flavanone 3-hydroxylase OS=Eustoma exaltatum subsp. russellianum OX=52518 GN=FLS PE=2 SV=1	Q	Secondary metabolites biosynthesis, transport and catabolism	flavonol synthase [Glycine max]
Glyma.09G021100.Wm82.a2.v1	4.31456	1.45525	2.14e-05	-1.62401	down	[G]	Carbohydrate transport and metabolism	Molecular Function: polygalacturonase activity (GO:0004650);; Biological Process: carbohydrate metabolic process (GO:0005975);;	K01184|1.3e-226|gmx:100786608|K01184 polygalacturonase [EC:3.2.1.15] | (RefSeq) polygalacturonase	Pentose and glucuronate interconversions (ko00040)	--	--	Glycosyl hydrolases family 28	Polygalacturonase OS=Prunus persica OX=3760 PE=2 SV=1	G	Carbohydrate transport and metabolism	hypothetical protein GLYMA_09G021100 [Glycine max]
Glyma.17G042300.Wm82.a2.v1	2.44435	5.92833	0.000391238	1.22541	up	--	--	Molecular Function: transcription factor activity, sequence-specific DNA binding (GO:0003700);; Cellular Component: nucleus (GO:0005634);; Molecular Function: sequence-specific DNA binding (GO:0043565);;	K18835|2.6e-20|han:110903575|K18835 WRKY transcription factor 2 | (RefSeq) probable WRKY transcription factor 4	Plant-pathogen interaction (ko04626)	--	--	WRKY DNA -binding domain	WRKY transcription factor 6 OS=Arabidopsis thaliana OX=3702 GN=WRKY6 PE=1 SV=1	K	Transcription	WRKY transcription factor 6 isoform X1 [Glycine max]
Glyma.13G204800.Wm82.a2.v1	147.822	69.2602	1.76e-08	-1.1556	down	[C]	Energy production and conversion	Biological Process: ATP synthesis coupled proton transport (GO:0015986);; Cellular Component: proton-transporting ATP synthase complex, catalytic core F(1) (GO:0045261);; Molecular Function: proton-transporting ATP synthase activity, rotational mechanism (GO:0046933);;	K02115|4.5e-203|gmx:100797290|K02115 F-type H+-transporting ATPase subunit gamma | (RefSeq) ATP synthase gamma chain, chloroplastic	Oxidative phosphorylation (ko00190);; Photosynthesis (ko00195)	[C]	Energy production and conversion	ATP synthase	ATP synthase gamma chain, chloroplastic OS=Pisum sativum OX=3888 GN=ATPC PE=2 SV=1	C	Energy production and conversion	ATP synthase gamma chain, chloroplastic [Glycine max]
Glyma.07G227700.Wm82.a2.v1	2.28493	1.10736	0.0251841	-1.12027	down	--	--	Cellular Component: endoplasmic reticulum (GO:0005783);; Cellular Component: Golgi apparatus (GO:0005794);; Biological Process: protein targeting to membrane (GO:0006612);; Cellular Component: integral component of membrane (GO:0016021);; Biological Process: peptidyl-L-cysteine S-palmitoylation (GO:0018230);; Molecular Function: protein-cysteine S-palmitoyltransferase activity (GO:0019706);;	K20027|0.0e+00|gmx:100815457|K20027 palmitoyltransferase ZDHHC1/11 [EC:2.3.1.225] | (RefSeq) probable protein S-acyltransferase 22	--	[R]	General function prediction only	DHHC palmitoyltransferase	Probable protein S-acyltransferase 22 OS=Arabidopsis thaliana OX=3702 GN=PAT22 PE=2 SV=2	S	Function unknown	probable protein S-acyltransferase 22 [Glycine max]
Glyma.05G062400.Wm82.a2.v1	5.10762	10.7544	0.00750312	1.02472	up	[Q]	Secondary metabolites biosynthesis, transport and catabolism	Molecular Function: oxidoreductase activity (GO:0016491);; Molecular Function: metal ion binding (GO:0046872);;	K24028|3.3e-29|mus:103993175|K24028 salicylic acid 3-hydroxylase [EC:1.14.11.-] | (RefSeq) protein DOWNY MILDEW RESISTANCE 6	--	[QR]	Secondary metabolites biosynthesis, transport and catabolism;; General function prediction only	non-haem dioxygenase in morphine synthesis N-terminal	Probable 2-oxoglutarate-dependent dioxygenase At3g111800 OS=Arabidopsis thaliana OX=3702 GN=At3g11180 PE=2 SV=1	Q	Secondary metabolites biosynthesis, transport and catabolism	2-oxoglutarate-Fe(II) type oxidoreductase hxnY [Glycine max]
Glyma.13G304400.Wm82.a2.v1	15.5211	6.13833	0.00324519	-1.42349	down	--	--	Molecular Function: hydrolase activity, hydrolyzing O-glycosyl compounds (GO:0004553);; Cellular Component: cell wall (GO:0005618);; Biological Process: xyloglucan metabolic process (GO:0010411);; Molecular Function: xyloglucan:xyloglucosyl transferase activity (GO:0016762);; Biological Process: cell wall biogenesis (GO:0042546);; Cellular Component: apoplast (GO:0048046);; Biological Process: ce…	K08235|2.9e-173|gmx:100801567|K08235 xyloglucan:xyloglucosyl transferase [EC:2.4.1.207] | (RefSeq) xyloglucan endotransglucosylase/hydrolase protein 9	--	--	--	Glycosyl hydrolases family 16	Xyloglucan endotransglucosylase/hydrolase protein 9 OS=Arabidopsis thaliana OX=3702 GN=XTH9 PE=2 SV=2	G	Carbohydrate transport and metabolism	xyloglucan endotransglucosylase/hydrolase protein 9 [Glycine max]
Glyma.15G002200.Wm82.a2.v1	8.02836	3.56356	1.04e-05	-1.23384	down	[QV]	Secondary metabolites biosynthesis, transport and catabolism;; Defense mechanisms	Molecular Function: iron ion binding (GO:0005506);; Cellular Component: endoplasmic reticulum (GO:0005783);; Biological Process: gibberellin biosynthetic process (GO:0009686);; Cellular Component: chloroplast outer membrane (GO:0009707);; Biological Process: ent-kaurene oxidation to kaurenoic acid (GO:0010241);; Molecular Function: oxidoreductase activity, acting on paired donors, with incorporat…	K04122|5.1e-274|gmx:100814223|K04122 ent-kaurene oxidase [EC:1.14.14.86] | (RefSeq) ent-kaurene oxidase, chloroplastic	Diterpenoid biosynthesis (ko00904)	[Q]	Secondary metabolites biosynthesis, transport and catabolism	Cytochrome P450	Ent-kaurene oxidase OS=Salvia miltiorrhiza OX=226208 GN=KO PE=1 SV=1	Q	Secondary metabolites biosynthesis, transport and catabolism	ent-kaurene oxidase, chloroplastic [Glycine max]
Glyma.02G034700.Wm82.a2.v1	10.2155	5.29845	0.00317393	-1.02256	down	--	--	--	K12472|3.8e-13|cqi:110701739|K12472 epidermal growth factor receptor substrate 15 | (RefSeq) GATA zinc finger domain-containing protein 14-like	Endocytosis (ko04144)	--	--	BURP domain	Polygalacturonase 1 beta-like protein 3 OS=Arabidopsis thaliana OX=3702 GN=PGL3 PE=2 SV=2	S	Function unknown	polygalacturonase 1 beta-like protein 3 [Glycine max]
Glyma.13G335900.Wm82.a2.v1	1.97248	4.73992	0.000177622	1.19631	up	--	--	--	--	--	--	--	Domain of unknown function (DUF4378)	Protein TRM32 OS=Arabidopsis thaliana OX=3702 GN=TRM32 PE=2 SV=1	S	Function unknown	protein TRM32 isoform X1 [Glycine max]
Glyma.09G206300.Wm82.a2.v1	10.5696	4.73517	7.69e-09	-1.21607	down	[V]	Defense mechanisms	Molecular Function: ATP binding (GO:0005524);; Cellular Component: integral component of membrane (GO:0016021);; Molecular Function: ATPase activity (GO:0016887);; Molecular Function: ATPase activity, coupled to transmembrane movement of substances (GO:0042626);; Biological Process: transmembrane transport (GO:0055085);;	K05658|0.0e+00|gmx:100810688|K05658 ATP-binding cassette, subfamily B (MDR/TAP), member 1 [EC:7.6.2.2] | (RefSeq) ABC transporter B family member 2	ABC transporters (ko02010)	[Q]	Secondary metabolites biosynthesis, transport and catabolism	ABC transporter transmembrane region	ABC transporter B family member 2 OS=Arabidopsis thaliana OX=3702 GN=ABCB2 PE=1 SV=3	Q	Secondary metabolites biosynthesis, transport and catabolism	ABC transporter B family member 2 [Glycine max]
Glyma.11G226900.Wm82.a2.v1	92.1141	41.7102	6.86e-08	-1.2092	down	[G]	Carbohydrate transport and metabolism	Cellular Component: cytoplasm (GO:0005737);; Biological Process: sucrose biosynthetic process (GO:0005986);; Biological Process: fructose metabolic process (GO:0006000);; Biological Process: fructose 6-phosphate metabolic process (GO:0006002);; Biological Process: gluconeogenesis (GO:0006094);; Biological Process: fructose 1,6-bisphosphate metabolic process (GO:0030388);; Molecular Function: fruc…	K01100|1.4e-220|gmx:100788090|K01100 sedoheptulose-bisphosphatase [EC:3.1.3.37] | (RefSeq) sedoheptulose-1,7-bisphosphatase, chloroplastic	Carbon fixation in photosynthetic organisms (ko00710);; Carbon metabolism (ko01200)	[G]	Carbohydrate transport and metabolism	Fructose-1-6-bisphosphatase, N-terminal domain	Sedoheptulose-1,7-bisphosphatase, chloroplastic OS=Spinacia oleracea OX=3562 PE=2 SV=1	G	Carbohydrate transport and metabolism	Sedoheptulose-1,7-bisphosphatase, chloroplastic isoform B [Glycine soja]
Glyma.14G051700.Wm82.a2.v1	32.3988	71.0675	1.95e-05	1.08416	up	--	--	--	K10523|2.2e-08|aip:107606421|K10523 speckle-type POZ protein | (RefSeq) BTB/POZ domain-containing protein At1g55760	--	--	--	--	--	--	--	hypothetical protein GLYMA_14G051700, partial [Glycine max]
Glyma.03G101800.Wm82.a2.v1	10.3022	0.0322603	1.42e-102	-7.94286	down	[I]	Lipid transport and metabolism	Molecular Function: iron ion binding (GO:0005506);; Biological Process: lipid biosynthetic process (GO:0008610);; Cellular Component: integral component of membrane (GO:0016021);; Molecular Function: oxidoreductase activity (GO:0016491);;	K15404|0.0e+00|gmx:106798072|K15404 aldehyde decarbonylase [EC:4.1.99.5] | (RefSeq) protein ECERIFERUM 1	Cutin, suberine and wax biosynthesis (ko00073)	--	--	WAX2 C-terminal domain	Very-long-chain aldehyde decarbonylase CER1 OS=Arabidopsis thaliana OX=3702 GN=CER1 PE=1 SV=1	S	Function unknown	protein ECERIFERUM 1 [Glycine max]
Glyma.15G257700.Wm82.a2.v1	0.336939	1.24666	0.00244445	1.81789	up	--	--	Molecular Function: DNA binding (GO:0003677);; Cellular Component: nucleus (GO:0005634);; Biological Process: regulation of transcription, DNA-templated (GO:0006355);;	K00521|4.4e-42|cmos:111447866|K00521 ferric-chelate reductase [EC:1.16.1.7] | (RefSeq) ferric reduction oxidase 7, chloroplastic-like	--	--	--	No apical meristem (NAM) protein	Transcription factor JUNGBRUNNEN 1 OS=Arabidopsis thaliana OX=3702 GN=JUB1 PE=1 SV=1	K	Transcription	uncharacterized protein LOC100790471 [Glycine max]
Glyma.17G234800.Wm82.a2.v1	1.97504	4.31539	0.0105249	1.06633	up	--	--	Cellular Component: integral component of membrane (GO:0016021);;	--	--	--	--	--	--	--	--	uncharacterized protein LOC114392431 [Glycine soja]
Glyma.11G037500.Wm82.a2.v1	72.0533	30.8518	1.1e-06	-1.29459	down	[J]	Translation, ribosomal structure and biogenesis	Molecular Function: structural constituent of ribosome (GO:0003735);; Cellular Component: ribosome (GO:0005840);; Biological Process: translation (GO:0006412);;	K02884|2.5e-113|gmx:100305649|K02884 large subunit ribosomal protein L19 | (RefSeq) uncharacterized protein LOC100305649	Ribosome (ko03010)	[J]	Translation, ribosomal structure and biogenesis	Ribosomal protein L19	50S ribosomal protein L19, chloroplastic OS=Spinacia oleracea OX=3562 GN=RPL19 PE=1 SV=2	J	Translation, ribosomal structure and biogenesis	uncharacterized protein LOC100305649 [Glycine max]
Glyma.08G131400.Wm82.a2.v1	9.42096	3.971	9.72e-05	-1.32125	down	[G]	Carbohydrate transport and metabolism	Biological Process: carbohydrate metabolic process (GO:0005975);; Molecular Function: raffinose alpha-galactosidase activity (GO:0052692);;	K07407|5.4e-15|cvr:CHLNCDRAFT_8622|K07407 alpha-galactosidase [EC:3.2.1.22] | (RefSeq) hypothetical protein	Galactose metabolism (ko00052);; Glycerolipid metabolism (ko00561);; Sphingolipid metabolism (ko00600);; Glycosphingolipid biosynthesis - globo and isoglobo series (ko00603)	[G]	Carbohydrate transport and metabolism	Alpha galactosidase A	Alpha-galactosidase OS=Cyamopsis tetragonoloba OX=3832 PE=1 SV=1	G	Carbohydrate transport and metabolism	uncharacterized protein LOC100802840 [Glycine max]
Glyma.02G138600.Wm82.a2.v1	56.5662	24.4531	6.51e-07	-1.28119	down	--	--	--	--	--	--	--	--	--	--	--	myosin-5 [Glycine max]
Glyma.11G242900.Wm82.a2.v1	1.17012	2.92927	0.0225114	1.25606	up	--	--	Molecular Function: SNARE binding (GO:0000149);; Molecular Function: 1-phosphatidylinositol binding (GO:0005545);; Molecular Function: phosphatidylinositol-4,5-bisphosphate binding (GO:0005546);; Cellular Component: plasma membrane (GO:0005886);; Cellular Component: clathrin-coated pit (GO:0005905);; Biological Process: endocytosis (GO:0006897);; Biological Process: vesicle budding from membrane …	K20043|1.6e-169|gmx:100804331|K20043 clathrin coat assembly protein AP180 | (RefSeq) putative clathrin assembly protein At4g40080	--	[TU]	Signal transduction mechanisms;; Intracellular trafficking, secretion, and vesicular transport	ANTH domain	Putative clathrin assembly protein At4g40080 OS=Arabidopsis thaliana OX=3702 GN=At4g40080 PE=2 SV=2	--	--	putative clathrin assembly protein At4g40080 [Glycine max]
Glyma.13G213500.Wm82.a2.v1	7.98807	3.31311	6.83e-07	-1.34061	down	[HI]	Coenzyme transport and metabolism;; Lipid transport and metabolism	Molecular Function: 1-deoxy-D-xylulose-5-phosphate synthase activity (GO:0008661);; Cellular Component: chloroplast (GO:0009507);; Biological Process: chlorophyll biosynthetic process (GO:0015995);; Biological Process: terpenoid biosynthetic process (GO:0016114);; Molecular Function: transferase activity, transferring aldehyde or ketonic groups (GO:0016744);;	K01662|0.0e+00|gmx:100776569|K01662 1-deoxy-D-xylulose-5-phosphate synthase [EC:2.2.1.7] | (RefSeq) probable 1-deoxy-D-xylulose-5-phosphate synthase, chloroplastic	Thiamine metabolism (ko00730);; Terpenoid backbone biosynthesis (ko00900)	[G]	Carbohydrate transport and metabolism	1-deoxy-D-xylulose-5-phosphate synthase	Probable 1-deoxy-D-xylulose-5-phosphate synthase, chloroplastic OS=Capsicum annuum OX=4072 GN=TKT2 PE=2 SV=1	G	Carbohydrate transport and metabolism	probable 1-deoxy-D-xylulose-5-phosphate synthase, chloroplastic [Glycine max]
Glyma.01G196800.Wm82.a2.v1	12.0075	6.20019	0.0393538	-1.03306	down	--	--	Molecular Function: hydrolase activity, hydrolyzing O-glycosyl compounds (GO:0004553);; Cellular Component: cell wall (GO:0005618);; Biological Process: xyloglucan metabolic process (GO:0010411);; Molecular Function: xyloglucan:xyloglucosyl transferase activity (GO:0016762);; Biological Process: cell wall biogenesis (GO:0042546);; Cellular Component: apoplast (GO:0048046);; Biological Process: ce…	K08235|8.6e-181|gmx:100784660|K08235 xyloglucan:xyloglucosyl transferase [EC:2.4.1.207] | (RefSeq) probable xyloglucan endotransglucosylase/hydrolase protein 6	--	--	--	Glycosyl hydrolases family 16	Probable xyloglucan endotransglucosylase/hydrolase protein 6 OS=Arabidopsis thaliana OX=3702 GN=XTH6 PE=2 SV=2	G	Carbohydrate transport and metabolism	probable xyloglucan endotransglucosylase/hydrolase protein 6 [Glycine max]
Glyma.08G116200.Wm82.a2.v1	1.30479	2.87961	0.029799	1.08917	up	--	--	--	K12761|3.5e-41|ini:109164801|K12761 carbon catabolite-derepressing protein kinase [EC:2.7.11.1] | (RefSeq) CBL-interacting serine/threonine-protein kinase 7-like	--	--	--	Domain of unknown function (DUF4228)	--	S	Function unknown	uncharacterized protein LOC100785552 [Glycine max]
Glyma.01G120100.Wm82.a2.v1	2.54099	5.49473	0.0001921	1.06265	up	--	--	Molecular Function: protein binding (GO:0005515);; Biological Process: biological_process (GO:0008150);; Biological Process: tissue development (GO:0009888);; Biological Process: meristem maintenance (GO:0010073);; Biological Process: multicellular organismal process (GO:0032501);; Biological Process: developmental process (GO:0032502);; Biological Process: meristem development (GO:0048507);; Bio…	--	--	[R]	General function prediction only	Leucine rich repeat	Receptor-like protein 6 OS=Arabidopsis thaliana OX=3702 GN=RLP6 PE=3 SV=1	S	Function unknown	hypothetical protein GLYMA_01G120100 [Glycine max]
Glyma.08G212900.Wm82.a2.v1	6.21588	2.99548	0.00390143	-1.11764	down	[I]	Lipid transport and metabolism	Cellular Component: endoplasmic reticulum membrane (GO:0005789);; Biological Process: fatty acid biosynthetic process (GO:0006633);; Molecular Function: 16:0 monogalactosyldiacylglycerol desaturase activity (GO:0009979);; Cellular Component: integral component of membrane (GO:0016021);; Molecular Function: oxidoreductase activity, acting on paired donors, with oxidation of a pair of donors result…	K20416|5.3e-239|gmx:100527024|K20416 palmitoyl-[glycerolipid] 7-desaturase [EC:1.14.19.42] | (RefSeq) FAD5.2; delta-7 desaturase	--	[I]	Lipid transport and metabolism	Fatty acid desaturase	Palmitoyl-monogalactosyldiacylglycerol delta-7 desaturase, chloroplastic OS=Arabidopsis thaliana OX=3702 GN=ADS3 PE=1 SV=2	I	Lipid transport and metabolism	delta-7 desaturase [Glycine max]
Glyma.16G075800.Wm82.a2.v1	1.69577	0.678865	0.00342169	-1.34569	down	--	--	Cellular Component: extracellular region (GO:0005576);; Cellular Component: cell wall (GO:0005618);; Molecular Function: hydrolase activity (GO:0016787);; Biological Process: cell wall organization (GO:0071555);;	K01280|4.2e-114|spen:107013676|K01280 tripeptidyl-peptidase II [EC:3.4.14.10] | (RefSeq) tripeptidyl-peptidase 2-like isoform X1	--	[M]	Cell wall/membrane/envelope biogenesis	Pectinacetylesterase	Pectin acetylesterase 8 OS=Arabidopsis thaliana OX=3702 GN=PAE8 PE=2 SV=1	M	Cell wall/membrane/envelope biogenesis	pectin acetylesterase 8 [Glycine max]
Glyma.16G165200.Wm82.a2.v1	322.518	75.8093	2.25e-27	-2.15505	down	--	--	Biological Process: response to light stimulus (GO:0009416);; Cellular Component: photosystem I (GO:0009522);; Cellular Component: photosystem II (GO:0009523);; Cellular Component: chloroplast thylakoid membrane (GO:0009535);; Biological Process: photosynthesis, light harvesting in photosystem I (GO:0009768);; Cellular Component: chloroplast envelope (GO:0009941);; Cellular Component: plastoglobu…	K08912|4.8e-151|gmx:100799813|K08912 light-harvesting complex II chlorophyll a/b binding protein 1 | (RefSeq) chlorophyll a-b binding protein of LHCII type 1	Photosynthesis - antenna proteins (ko00196)	--	--	Chlorophyll A-B binding protein	Chlorophyll a-b binding protein 3, chloroplastic OS=Glycine max OX=3847 GN=CAB3 PE=3 SV=1	C	Energy production and conversion	chlorophyll a-b binding protein of LHCII type 1 [Glycine max]
Glyma.08G230000.Wm82.a2.v1	1.97164	0.860606	0.0113352	-1.26647	down	--	--	Cellular Component: integral component of membrane (GO:0016021);;	K13993|8.4e-08|peq:110036782|K13993 HSP20 family protein | (RefSeq) 22.0 kDa class IV heat shock protein	Protein processing in endoplasmic reticulum (ko04141)	[O]	Posttranslational modification, protein turnover, chaperones	Hsp20/alpha crystallin family	Inactive protein RESTRICTED TEV MOVEMENT 2 OS=Arabidopsis thaliana OX=3702 GN=RTM2 PE=3 SV=1	O	Posttranslational modification, protein turnover, chaperones	inactive protein RESTRICTED TEV MOVEMENT 2 [Glycine max]
Glyma.03G084200.Wm82.a2.v1	7.23818	17.7184	0.00427833	1.25179	up	--	--	Molecular Function: manganese ion transmembrane transporter activity (GO:0005384);; Cellular Component: integral component of membrane (GO:0016021);; Biological Process: cellular manganese ion homeostasis (GO:0030026);;	K22736|4.3e-06|mtr:MTR_7g076320|K22736 vacuolar iron transporter family protein | (RefSeq) vacuolar iron transporter-like protein	--	--	--	--	Membrane protein of ER body-like protein OS=Arabidopsis thaliana OX=3702 GN=MEBL PE=2 SV=1	S	Function unknown	membrane protein of ER body 2 [Glycine max]
Glyma.09G026800.Wm82.a2.v1	12.0254	6.12853	0.000128028	-1.04264	down	[I]	Lipid transport and metabolism	Molecular Function: iron ion binding (GO:0005506);; Cellular Component: endoplasmic reticulum (GO:0005783);; Biological Process: fatty acid metabolic process (GO:0006631);; Biological Process: lipid biosynthetic process (GO:0008610);; Cellular Component: integral component of membrane (GO:0016021);; Molecular Function: fatty acid alpha-hydroxylase activity (GO:0080132);;	K19706|9.0e-141|gmx:100784159|K19706 dihydroceramide fatty acyl 2-hydroxylase [EC:1.14.18.7] | (RefSeq) dihydroceramide fatty acyl 2-hydroxylase FAH1 isoform X2	--	[I]	Lipid transport and metabolism	Fatty acid hydroxylase superfamily	Dihydroceramide fatty acyl 2-hydroxylase FAH1 OS=Arabidopsis thaliana OX=3702 GN=FAH1 PE=1 SV=1	I	Lipid transport and metabolism	Dihydroceramide fatty acyl 2-hydroxylase FAH1, partial [Glycine soja]
Glyma.04G038700.Wm82.a2.v1	8.12601	2.71642	0.000142396	-1.64812	down	--	--	Biological Process: response to light stimulus (GO:0009416);; Cellular Component: photosystem I (GO:0009522);; Cellular Component: photosystem II (GO:0009523);; Cellular Component: chloroplast thylakoid membrane (GO:0009535);; Biological Process: photosynthesis, light harvesting in photosystem I (GO:0009768);; Cellular Component: integral component of membrane (GO:0016021);; Molecular Function: c…	K08911|5.2e-82|gmx:100804934|K08911 light-harvesting complex I chlorophyll a/b binding protein 5 | (RefSeq) photosystem I chlorophyll a/b-binding protein 5, chloroplastic	Photosynthesis - antenna proteins (ko00196)	--	--	Chlorophyll A-B binding protein	Photosystem I chlorophyll a/b-binding protein 5, chloroplastic OS=Arabidopsis thaliana OX=3702 GN=LHCA5 PE=1 SV=1	C	Energy production and conversion	hypothetical protein GLYMA_04G038700 [Glycine max]
Glyma.15G222900.Wm82.a2.v1	2.21552	0.168458	1.72e-13	-3.72113	down	--	--	Cellular Component: integral component of membrane (GO:0016021);;	--	--	--	--	--	--	--	--	hypothetical protein GLYMA_15G222900 [Glycine max]
Glyma.11G214400.Wm82.a2.v1	2.90227	1.15048	0.000461626	-1.39287	down	[T]	Signal transduction mechanisms	Molecular Function: transmembrane receptor protein serine/threonine kinase activity (GO:0004675);; Molecular Function: ATP binding (GO:0005524);; Cellular Component: plasma membrane (GO:0005886);; Biological Process: protein phosphorylation (GO:0006468);; Cellular Component: integral component of membrane (GO:0016021);;	K00924|0.0e+00|lang:109360749|K00924 kinase [EC:2.7.1.-] | (RefSeq) receptor protein kinase TMK1-like	--	--	--	Protein tyrosine and serine/threonine kinase	Receptor protein kinase TMK1 OS=Arabidopsis thaliana OX=3702 GN=TMK1 PE=1 SV=1	T	Signal transduction mechanisms	hypothetical protein GLYMA_11G214400 [Glycine max]
Glyma.01G069500.Wm82.a2.v1	29.9874	15.2866	3.18e-05	-1.05722	down	[O]	Posttranslational modification, protein turnover, chaperones	Molecular Function: ATP binding (GO:0005524);; Biological Process: protein refolding (GO:0042026);;	K04077|0.0e+00|gmx:100796464|K04077 chaperonin GroEL | (RefSeq) ruBisCO large subunit-binding protein subunit beta, chloroplastic isoform X1	RNA degradation (ko03018)	[O]	Posttranslational modification, protein turnover, chaperones	TCP-1/cpn60 chaperonin family	Chaperonin 60 subunit beta 4, chloroplastic OS=Arabidopsis thaliana OX=3702 GN=CPN60B4 PE=1 SV=1	O	Posttranslational modification, protein turnover, chaperones	ruBisCO large subunit-binding protein subunit beta, chloroplastic isoform X1 [Glycine max]
Glyma.19G104600.Wm82.a2.v1	2.92357	0.975208	0.000358856	-1.66984	down	[T]	Signal transduction mechanisms	Molecular Function: protein kinase activity (GO:0004672);; Molecular Function: ATP binding (GO:0005524);; Cellular Component: integral component of membrane (GO:0016021);;	K13430|2.0e-49|sot:102595931|K13430 serine/threonine-protein kinase PBS1 [EC:2.7.11.1] | (RefSeq) serine/threonine-protein kinase PBS1	Plant-pathogen interaction (ko04626)	[T]	Signal transduction mechanisms	Protein tyrosine and serine/threonine kinase	Probable receptor-like protein kinase At1g30570 OS=Arabidopsis thaliana OX=3702 GN=At1g30570 PE=3 SV=1	T	Signal transduction mechanisms	probable receptor-like protein kinase At1g30570 [Glycine max]
Glyma.08G190700.Wm82.a2.v1	2.67858	1.11102	5.32e-07	-1.31809	down	[V]	Defense mechanisms	Cellular Component: plant-type vacuole (GO:0000325);; Molecular Function: ATP binding (GO:0005524);; Cellular Component: vacuolar membrane (GO:0005774);; Cellular Component: membrane (GO:0016020);; Cellular Component: integral component of membrane (GO:0016021);; Molecular Function: ATPase activity (GO:0016887);; Molecular Function: ATPase activity, coupled to transmembrane movement of substances…	K05665|0.0e+00|egu:105040486|K05665 ATP-binding cassette, subfamily C (CFTR/MRP), member 1 [EC:7.6.2.3] | (RefSeq) ABC transporter C family member 8	ABC transporters (ko02010)	[Q]	Secondary metabolites biosynthesis, transport and catabolism	ABC transporter	ABC transporter C family member 8 OS=Arabidopsis thaliana OX=3702 GN=ABCC8 PE=2 SV=3	Q	Secondary metabolites biosynthesis, transport and catabolism	hypothetical protein GLYMA_08G190700 [Glycine max]
Glyma.11G149200.Wm82.a2.v1	1.80846	0.894535	0.0439553	-1.09607	down	--	--	Molecular Function: protein binding (GO:0005515);;	--	--	--	--	Protein of unknown function (DUF4005)	Protein IQ-DOMAIN 14 OS=Arabidopsis thaliana OX=3702 GN=IQD14 PE=1 SV=1	S	Function unknown	protein IQ-DOMAIN 14 [Glycine max]
Glyma.05G033900.Wm82.a2.v1	1.82716	4.29031	0.00847129	1.17511	up	--	--	Cellular Component: integral component of membrane (GO:0016021);;	K13348|1.3e-45|gmx:100789384|K13348 protein Mpv17 | (RefSeq) protein SYM1	Peroxisome (ko04146)	[R]	General function prediction only	--	--	S	Function unknown	hypothetical protein GLYMA_05G033900 [Glycine max]
Glyma.02G226200.Wm82.a2.v1	0.877538	0.336204	0.0117205	-1.43352	down	[I]	Lipid transport and metabolism	Molecular Function: polyprenyltransferase activity (GO:0002094);; Biological Process: response to cold (GO:0009409);; Cellular Component: chloroplast stroma (GO:0009570);; Biological Process: plastid membrane organization (GO:0009668);; Biological Process: polyprenol biosynthetic process (GO:0016094);; Molecular Function: dehydrodolichyl diphosphate synthase activity (GO:0045547);;	K11778|1.2e-180|gmx:100801810|K11778 ditrans,polycis-polyprenyl diphosphate synthase [EC:2.5.1.87] | (RefSeq) dehydrodolichyl diphosphate synthase 2	Terpenoid backbone biosynthesis (ko00900)	[I]	Lipid transport and metabolism	Putative undecaprenyl diphosphate synthase	Dehydrodolichyl diphosphate synthase 2 OS=Arabidopsis thaliana OX=3702 GN=At5g58770 PE=2 SV=2	I	Lipid transport and metabolism	dehydrodolichyl diphosphate synthase 2 [Glycine max]
Glyma.16G209100.Wm82.a2.v1	3.26724	9.07861	1.31e-06	1.41647	up	--	--	Cellular Component: integral component of membrane (GO:0016021);;	--	--	--	--	Plant protein of unknown function	Putative UPF0481 protein At3g02645 OS=Arabidopsis thaliana OX=3702 GN=At3g02645 PE=3 SV=1	S	Function unknown	putative UPF0481 protein At3g02645 [Glycine max]
Glyma.13G327000.Wm82.a2.v1	10.2678	4.45347	1.4e-05	-1.29724	down	[G]	Carbohydrate transport and metabolism	Molecular Function: beta-galactosidase activity (GO:0004565);; Biological Process: carbohydrate metabolic process (GO:0005975);; Molecular Function: carbohydrate binding (GO:0030246);;	K12309|1.7e-242|ath:AT3G52840|K12309 beta-galactosidase [EC:3.2.1.23] | (RefSeq) BGAL2; beta-galactosidase 2	Galactose metabolism (ko00052);; Other glycan degradation (ko00511);; Glycosaminoglycan degradation (ko00531);; Sphingolipid metabolism (ko00600);; Glycosphingolipid biosynthesis - ganglio series (ko00604)	[G]	Carbohydrate transport and metabolism	Glycosyl hydrolases family 35	Beta-galactosidase 8 OS=Arabidopsis thaliana OX=3702 GN=BGAL8 PE=2 SV=2	G	Carbohydrate transport and metabolism	beta-galactosidase 8 [Glycine max]
Glyma.09G115200.Wm82.a2.v1	1.92232	4.46637	0.0099927	1.16591	up	--	--	Cellular Component: integral component of membrane (GO:0016021);;	K09775|4.7e-10|dzi:111283728|K09775 uncharacterized protein | (RefSeq) uncharacterized protein LOC111283728 isoform X1	--	--	--	Core-2/I-Branching enzyme	Glycosyltransferase BC10 OS=Oryza sativa subsp. japonica OX=39947 GN=BC10 PE=1 SV=1	S	Function unknown	uncharacterized protein LOC100811590 [Glycine max]
Glyma.02G026400.Wm82.a2.v1	5.09364	2.61113	0.00977884	-1.0304	down	[T]	Signal transduction mechanisms	Cellular Component: chloroplast (GO:0009507);; Biological Process: cytochrome b6f complex assembly (GO:0010190);;	--	--	--	--	Cofactor assembly of complex C subunit B, CCB2/CCB4	Protein COFACTOR ASSEMBLY OF COMPLEX C SUBUNIT B CCB4, chloroplastic OS=Arabidopsis thaliana OX=3702 GN=CCB4 PE=1 SV=1	S	Function unknown	protein COFACTOR ASSEMBLY OF COMPLEX C SUBUNIT B CCB4, chloroplastic [Glycine max]
Glyma.17G245200.Wm82.a2.v1	1.34848	3.90211	0.00193406	1.47189	up	--	--	Molecular Function: transcription regulatory region sequence-specific DNA binding (GO:0000976);; Molecular Function: transcription factor activity, sequence-specific DNA binding (GO:0003700);; Molecular Function: transcription cofactor activity (GO:0003712);; Cellular Component: nucleus (GO:0005634);; Biological Process: regulation of transcription, DNA-templated (GO:0006355);; Molecular Function…	K09422|1.2e-47|pda:103711951|K09422 transcription factor MYB, plant | (RefSeq) transcription factor MYB77-like	--	[K]	Transcription	Myb-like DNA-binding domain	Transcription factor MYB73 OS=Arabidopsis thaliana OX=3702 GN=MYB73 PE=1 SV=1	--	--	transcription factor MYB25 [Glycine max]
Glyma.02G261900.Wm82.a2.v1	2.95012	6.29498	0.00783359	1.0399	up	--	--	Molecular Function: protein phosphatase inhibitor activity (GO:0004864);; Cellular Component: nucleus (GO:0005634);; Cellular Component: cytoplasm (GO:0005737);; Biological Process: abscisic acid-activated signaling pathway (GO:0009738);; Molecular Function: abscisic acid binding (GO:0010427);; Molecular Function: signaling receptor activity (GO:0038023);; Biological Process: regulation of protei…	K14496|1.2e-115|gmx:100798803|K14496 abscisic acid receptor PYR/PYL family | (RefSeq) abscisic acid receptor PYL4	MAPK signaling pathway - plant (ko04016);; Plant hormone signal transduction (ko04075)	--	--	Polyketide cyclase / dehydrase and lipid transport	Abscisic acid receptor PYL4 OS=Arabidopsis thaliana OX=3702 GN=PYL4 PE=1 SV=1	S	Function unknown	abscisic acid receptor PYL4 [Glycine max]
Glyma.17G224800.Wm82.a2.v1	4.77106	10.4097	0.00349326	1.05888	up	--	--	Molecular Function: transcription factor activity, sequence-specific DNA binding (GO:0003700);; Cellular Component: nucleus (GO:0005634);; Molecular Function: sequence-specific DNA binding (GO:0043565);;	K12835|8.2e-24|cmax:111493042|K12835 ATP-dependent RNA helicase DDX42 [EC:3.6.4.13] | (RefSeq) DEAD-box ATP-dependent RNA helicase 24 isoform X1	Spliceosome (ko03040)	--	--	WRKY DNA -binding domain	Probable WRKY transcription factor 50 OS=Arabidopsis thaliana OX=3702 GN=WRKY50 PE=2 SV=1	K	Transcription	probable WRKY transcription factor 50 isoform X1 [Glycine max]
Glyma.03G253600.Wm82.a2.v1	1.22904	4.07324	0.00304269	1.68237	up	--		Molecular Function: transmembrane receptor protein serine/threonine kinase activity (GO:0004675);; Molecular Function: ATP binding (GO:0005524);; Cellular Component: plasma membrane (GO:0005886);; Biological Process: protein phosphorylation (GO:0006468);;	K13418|1.1e-49|sita:101768859|K13418 somatic embryogenesis receptor kinase 1 [EC:2.7.10.1 2.7.11.1] | (RefSeq) LRR receptor kinase SERK2	--	[T]	Signal transduction mechanisms	Protein kinase domain	Probable receptor-like protein kinase At2g42960 OS=Arabidopsis thaliana OX=3702 GN=At2g42960 PE=3 SV=1	T	Signal transduction mechanisms	hypothetical protein GLYMA_03G253600 [Glycine max]
Glyma.01G110400.Wm82.a2.v1	0.282428	0.940798	0.00528921	1.65545	up	--	--	Cellular Component: integral component of membrane (GO:0016021);; Molecular Function: oxidative phosphorylation uncoupler activity (GO:0017077);; Cellular Component: mitochondrial membrane (GO:0031966);; Biological Process: mitochondrial transmembrane transport (GO:1990542);;	K15103|1.8e-173|gmx:100820456|K15103 solute carrier family 25 (mitochondrial uncoupling protein), member 8/9 | (RefSeq) mitochondrial uncoupling protein 1	--	[C]	Energy production and conversion	Mitochondrial carrier protein	Mitochondrial uncoupling protein 1 OS=Arabidopsis thaliana OX=3702 GN=PUMP1 PE=1 SV=1	C	Energy production and conversion	mitochondrial uncoupling protein 1 [Glycine max]
Glyma.05G200500.Wm82.a2.v1	45.9043	22.7584	2.44e-06	-1.0818	down	[H]	Coenzyme transport and metabolism	Molecular Function: methyltransferase activity (GO:0008168);; Biological Process: chlorophyll biosynthetic process (GO:0015995);; Molecular Function: magnesium protoporphyrin IX methyltransferase activity (GO:0046406);;	K03428|3.3e-178|gmx:100817017|K03428 magnesium-protoporphyrin O-methyltransferase [EC:2.1.1.11] | (RefSeq) magnesium protoporphyrin IX methyltransferase, chloroplastic-like	Porphyrin and chlorophyll metabolism (ko00860)	[H]	Coenzyme transport and metabolism	Magnesium-protoporphyrin IX methyltransferase C-terminus	Magnesium protoporphyrin IX methyltransferase, chloroplastic OS=Arabidopsis thaliana OX=3702 GN=CHLM PE=1 SV=1	H	Coenzyme transport and metabolism	magnesium protoporphyrin IX methyltransferase, chloroplastic-like [Glycine max]
Glyma.02G209000.Wm82.a2.v1	38.9481	15.5907	2.95e-07	-1.39203	down	--	--	Biological Process: response to reactive oxygen species (GO:0000302);; Molecular Function: peroxidase activity (GO:0004601);; Cellular Component: chloroplast (GO:0009507);; Cellular Component: chloroplast thylakoid membrane (GO:0009535);; Molecular Function: heme binding (GO:0020037);; Biological Process: cellular response to oxidative stress (GO:0034599);; Biological Process: hydrogen peroxide c…	K00434|5.9e-197|gmx:100799504|K00434 L-ascorbate peroxidase [EC:1.11.1.11] | (RefSeq) thylakoid lumenal 29 kDa protein, chloroplastic isoform X1	Ascorbate and aldarate metabolism (ko00053);; Glutathione metabolism (ko00480)	--	--	Peroxidase	Thylakoid lumenal 29 kDa protein, chloroplastic OS=Solanum lycopersicum OX=4081 GN=CLEB3J9 PE=3 SV=1	S	Function unknown	thylakoid lumenal 29 kDa protein, chloroplastic isoform X1 [Glycine max]
Glyma.08G209000.Wm82.a2.v1	13.4125	5.50551	7.71e-09	-1.3517	down	--	--	--	--	--	--	--	NPH3 family	Coleoptile phototropism protein 1 OS=Oryza sativa subsp. japonica OX=39947 GN=CPT1 PE=2 SV=1	S	Function unknown	coleoptile phototropism protein 1 [Glycine max]
Glyma.18G082200.Wm82.a2.v1	1.87282	4.0956	0.00011556	1.0731	up	--	--	Biological Process: defense response (GO:0006952);; Molecular Function: ADP binding (GO:0043531);;	K13457|0.0e+00|gmx:100799057|K13457 disease resistance protein RPM1 | (RefSeq) disease resistance protein RPM1	Plant-pathogen interaction (ko04626)	[T]	Signal transduction mechanisms	NB-ARC domain	Disease resistance protein RPM1 OS=Arabidopsis thaliana OX=3702 GN=RPM1 PE=1 SV=1	T	Signal transduction mechanisms	hypothetical protein GLYMA_18G082200 [Glycine max]
Glyma.06G179200.Wm82.a2.v1	0.162789	0.446679	0.0279	1.35315	up	[G]	Carbohydrate transport and metabolism	Molecular Function: galactinol-sucrose galactosyltransferase activity (GO:0047274);;	K06617|0.0e+00|gmx:100800308|K06617 raffinose synthase [EC:2.4.1.82] | (RefSeq) galactinol--sucrose galactosyltransferase	Galactose metabolism (ko00052)	--	--	Raffinose synthase or seed imbibition protein Sip1	Galactinol--sucrose galactosyltransferase OS=Pisum sativum OX=3888 GN=RFS PE=1 SV=1	S	Function unknown	galactinol--sucrose galactosyltransferase [Glycine max]
Glyma.02G131600.Wm82.a2.v1	3.11622	1.5326	0.0365998	-1.09785	down	[R]	General function prediction only	Cellular Component: nucleus (GO:0005634);; Cellular Component: cytosol (GO:0005829);; Molecular Function: protein deglycase activity (GO:0036524);; Biological Process: protein deglycation, glyoxal removal (GO:0036529);;	K03152|6.0e-68|egu:105040679|K03152 protein deglycase [EC:3.5.1.124] | (RefSeq) protein DJ-1 homolog B	--	[RV]	General function prediction only;; Defense mechanisms	DJ-1/PfpI family	Protein DJ-1 homolog C OS=Arabidopsis thaliana OX=3702 GN=DJ1C PE=2 SV=1	V	Defense mechanisms	protein DJ-1 homolog C isoform X1 [Glycine max]
Glyma.05G026200.Wm82.a2.v1	268.555	138.648	9.09e-07	-1.01917	down	[C]	Energy production and conversion	Cellular Component: chloroplast thylakoid membrane (GO:0009535);; Biological Process: photosynthesis (GO:0015979);; Biological Process: chlorophyll biosynthetic process (GO:0015995);; Molecular Function: oxidoreductase activity, acting on the CH-CH group of donors (GO:0016627);; Molecular Function: oxidoreductase activity, acting on the CH-CH group of donors, NAD or NADP as acceptor (GO:0016628);…	K10960|1.2e-269|gmx:100779933|K10960 geranylgeranyl diphosphate/geranylgeranyl-bacteriochlorophyllide a reductase [EC:1.3.1.83 1.3.1.111] | (RefSeq) geranylgeranyl diphosphate reductase, chloroplastic	Porphyrin and chlorophyll metabolism (ko00860);; Terpenoid backbone biosynthesis (ko00900)	--	--	FAD binding domain	Geranylgeranyl diphosphate reductase, chloroplastic OS=Nicotiana tabacum OX=4097 GN=CHLP PE=2 SV=1	C	Energy production and conversion	geranylgeranyl diphosphate reductase, chloroplastic [Glycine max]
Glyma.19G007200.Wm82.a2.v1	7.75693	16.152	0.00130529	1.00417	up	--	--	Molecular Function: 3-beta-hydroxy-delta5-steroid dehydrogenase activity (GO:0003854);; Biological Process: steroid biosynthetic process (GO:0006694);; Molecular Function: oxidoreductase activity (GO:0016491);; Molecular Function: oxidoreductase activity, acting on the CH-OH group of donors, NAD or NADP as acceptor (GO:0016616);;	K09753|3.0e-26|ppp:112284670|K09753 cinnamoyl-CoA reductase [EC:1.2.1.44] | (RefSeq) cinnamoyl-CoA reductase 1-like	Phenylpropanoid biosynthesis (ko00940)	[V]	Defense mechanisms	--	--	V	Defense mechanisms	cinnamoyl-CoA reductase-like SNL6 [Glycine max]
Glyma.07G187700.Wm82.a2.v1	7.45261	22.3422	5.92e-10	1.53334	up	--	--	Molecular Function: magnesium ion binding (GO:0000287);; Molecular Function: terpene synthase activity (GO:0010333);;	K14175|0.0e+00|gmx:100783015|K14175 (3S,6E)-nerolidol synthase [EC:4.2.3.48] | (RefSeq) GMTPS5; (3S,6E)-nerolidol synthase 1	Sesquiterpenoid and triterpenoid biosynthesis (ko00909)	--	--	Terpene synthase family, metal binding domain	(3S,6E)-nerolidol synthase 1 OS=Fragaria ananassa OX=3747 PE=1 SV=1	S	Function unknown	(3S,6E)-nerolidol synthase 1 [Glycine max]
Glyma.18G102400.Wm82.a2.v1	13.5589	28.4967	2.3e-05	1.0214	up	--	--	Molecular Function: GTPase activity (GO:0003924);; Molecular Function: GTP binding (GO:0005525);; Biological Process: intracellular protein transport (GO:0006886);; Cellular Component: endomembrane system (GO:0012505);; Biological Process: Rab protein signal transduction (GO:0032482);;	K07976|1.7e-165|gmx:100800216|K07976 Rab family, other | (RefSeq) septum-promoting GTP-binding protein 1 isoform X1	--	[R]	General function prediction only	Ras family	Ras-related protein RABG1 OS=Arabidopsis thaliana OX=3702 GN=RABG1 PE=2 SV=1	S	Function unknown	septum-promoting GTP-binding protein 1 isoform X1 [Glycine max]
Glyma.13G266100.Wm82.a2.v1	21.2836	45.7166	0.000115395	1.05319	up	--		Molecular Function: protein serine/threonine kinase activity (GO:0004674);; Molecular Function: ATP binding (GO:0005524);; Cellular Component: plasma membrane (GO:0005886);; Cellular Component: integral component of membrane (GO:0016021);; Biological Process: protein autophosphorylation (GO:0046777);;	K13430|1.4e-65|ini:109175864|K13430 serine/threonine-protein kinase PBS1 [EC:2.7.11.1] | (RefSeq) serine/threonine-protein kinase PBS1	Plant-pathogen interaction (ko04626)	--	--	Protein tyrosine and serine/threonine kinase	Probable leucine-rich repeat receptor-like serine/threonine-protein kinase At3g14840 OS=Arabidopsis thaliana OX=3702 GN=LRR-RLK PE=1 SV=1	T	Signal transduction mechanisms	putative receptor-like protein kinase 2 precursor [Glycine max]
Glyma.11G155000.Wm82.a2.v1	692.668	2009.65	7.52e-07	1.4858	up	--	--	--	--	--	--	--	--	--	--	--	Early nodulin-12A [Glycine soja]
Glyma.06G210200.Wm82.a2.v1	3.13925	9.24134	3.55e-05	1.50067	up	--	--	--	--	--	--	--	--	--	--	--	uncharacterized protein LOC102669584 [Glycine max]
Glyma.14G115500.Wm82.a2.v1	86.0838	44.43	0.000395657	-1.02649	down	--	--	--	K11855|9.7e-17|bvg:104906049|K11855 ubiquitin carboxyl-terminal hydrolase 36/42 [EC:3.4.19.12] | (RefSeq) ubiquitin carboxyl-terminal hydrolase 36	--	--	--	Hydrophobic seed protein	14 kDa proline-rich protein DC2.15 OS=Daucus carota OX=4039 PE=2 SV=1	S	Function unknown	proline-rich protein precursor [Glycine max]
Glyma.10G224600.Wm82.a2.v1	0.90133	0.373616	0.00847072	-1.34032	down	--	--	--	--	--	--	--	--	--	--	--	hypothetical protein GLYMA_10G224600 [Glycine max]
Glyma.01G012800.Wm82.a2.v1	1.23472	3.29117	0.00121864	1.35762	up	--	--	Biological Process: lipid metabolic process (GO:0006629);;	--	--	[IOT]	Lipid transport and metabolism;; Posttranslational modification, protein turnover, chaperones;; Signal transduction mechanisms	Lipase (class 3)	--	--	--	uncharacterized protein LOC100810158 [Glycine max]
Glyma.06G156100.Wm82.a2.v1	2.61406	1.04676	0.00580365	-1.38024	down	--	--	Molecular Function: calcium ion binding (GO:0005509);; Cellular Component: photosystem II oxygen evolving complex (GO:0009654);; Biological Process: photosynthesis (GO:0015979);; Cellular Component: extrinsic component of membrane (GO:0019898);;	--	--	--	--	PsbP	PsbP domain-containing protein 2, chloroplastic OS=Arabidopsis thaliana OX=3702 GN=PPD2 PE=1 SV=1	S	Function unknown	psbP domain-containing protein 2, chloroplastic [Glycine max]
Glyma.11G100800.Wm82.a2.v1	62.9429	30.6241	7.45e-08	-1.10946	down	[R]	General function prediction only	Cellular Component: cellular_component (GO:0005575);; Cellular Component: intracellular (GO:0005622);; Cellular Component: cell (GO:0005623);; Cellular Component: cytoplasm (GO:0005737);; Biological Process: organelle organization (GO:0006996);; Biological Process: biological_process (GO:0008150);; Cellular Component: chloroplast (GO:0009507);; Cellular Component: plastid envelope (GO:0009526);; …	--	--	[R]	General function prediction only	Photosynthesis system II assembly factor YCF48	Photosystem II stability/assembly factor HCF136, chloroplastic OS=Arabidopsis thaliana OX=3702 GN=HCF136 PE=1 SV=1	U	Intracellular trafficking, secretion, and vesicular transport	hypothetical protein GLYMA_11G100800 [Glycine max]
Glyma.19G250400.Wm82.a2.v1	5.80587	1.18977	0.0043293	-2.37826	down	[IR]	Lipid transport and metabolism;; General function prediction only	Cellular Component: integral component of membrane (GO:0016021);; Molecular Function: hydrolase activity, acting on ester bonds (GO:0016788);;	K00679|1.8e-50|cic:CICLE_v10027727mg|K00679 phospholipid:diacylglycerol acyltransferase [EC:2.3.1.158] | (RefSeq) hypothetical protein	Glycerolipid metabolism (ko00561)	--	--	GDSL-like Lipase/Acylhydrolase	GDSL esterase/lipase At5g33370 OS=Arabidopsis thaliana OX=3702 GN=At5g33370 PE=2 SV=1	I	Lipid transport and metabolism	GDSL esterase/lipase At5g33370 [Glycine max]
Glyma.13G146200.Wm82.a2.v1	27.7035	14.1591	0.000131307	-1.04007	down	[G]	Carbohydrate transport and metabolism	Molecular Function: triose-phosphate isomerase activity (GO:0004807);; Cellular Component: cytosol (GO:0005829);; Biological Process: gluconeogenesis (GO:0006094);; Biological Process: glycolytic process (GO:0006096);; Biological Process: glycerol catabolic process (GO:0019563);; Biological Process: glyceraldehyde-3-phosphate biosynthetic process (GO:0046166);;	K01803|2.7e-169|gmx:100812398|K01803 triosephosphate isomerase (TIM) [EC:5.3.1.1] | (RefSeq) triosephosphate isomerase, chloroplastic	Glycolysis / Gluconeogenesis (ko00010);; Fructose and mannose metabolism (ko00051);; Inositol phosphate metabolism (ko00562);; Carbon fixation in photosynthetic organisms (ko00710);; Carbon metabolism (ko01200);; Biosynthesis of amino acids (ko01230)	[G]	Carbohydrate transport and metabolism	Triosephosphate isomerase	Triosephosphate isomerase, chloroplastic OS=Arabidopsis thaliana OX=3702 GN=TIM PE=1 SV=1	G	Carbohydrate transport and metabolism	triosephosphate isomerase, chloroplastic [Glycine max]
Glyma.09G054600.Wm82.a2.v1	0.252	0.729201	0.0143052	1.44501	up	--	--	Cellular Component: membrane (GO:0016020);; Cellular Component: integral component of membrane (GO:0016021);;	K20890|1.3e-26|oeu:111370894|K20890 xylan alpha-glucuronosyltransferase [EC:2.4.1.-] | (RefSeq) UDP-glucuronate:xylan alpha-glucuronosyltransferase 1-like	--	--	--	--	--	O	Posttranslational modification, protein turnover, chaperones	hypothetical protein GLYMA_09G054600 [Glycine max]
Glyma.20G139500.Wm82.a2.v1	1.23268	2.64058	0.00497065	1.07354	up	[T]	Signal transduction mechanisms	Molecular Function: protein serine/threonine kinase activity (GO:0004674);; Molecular Function: ATP binding (GO:0005524);; Cellular Component: plasma membrane (GO:0005886);; Biological Process: protein phosphorylation (GO:0006468);; Cellular Component: integral component of membrane (GO:0016021);; Biological Process: defense response to bacterium (GO:0042742);;	K24104|2.0e-81|thj:104799061|K24104 GPN-loop GTPase | (RefSeq) LOW QUALITY PROTEIN: uncharacterized protein LOC104799061	--	--	--	Protein tyrosine and serine/threonine kinase	Cysteine-rich receptor-like protein kinase 25 OS=Arabidopsis thaliana OX=3702 GN=CRK25 PE=3 SV=1	T	Signal transduction mechanisms	putative receptor-like protein kinase At4g00960 isoform X3 [Glycine max]
Glyma.09G156700.Wm82.a2.v1	6.41246	3.15189	0.00474065	-1.09071	down	--	--	Molecular Function: peroxidase activity (GO:0004601);; Cellular Component: extracellular region (GO:0005576);; Biological Process: response to oxidative stress (GO:0006979);; Cellular Component: plant-type cell wall (GO:0009505);; Cellular Component: plasmodesma (GO:0009506);; Cellular Component: integral component of membrane (GO:0016021);; Molecular Function: heme binding (GO:0020037);; Biologi…	K00430|4.4e-186|gmx:100809245|K00430 peroxidase [EC:1.11.1.7] | (RefSeq) peroxidase 47	Phenylpropanoid biosynthesis (ko00940)	--	--	Peroxidase	Peroxidase 47 OS=Arabidopsis thaliana OX=3702 GN=PER47 PE=2 SV=2	Q	Secondary metabolites biosynthesis, transport and catabolism	peroxidase 47 [Glycine max]
Glyma.11G044800.Wm82.a2.v1	5.2747	2.18599	0.0103889	-1.35061	down	--	--	Molecular Function: hydrolase activity, hydrolyzing O-glycosyl compounds (GO:0004553);; Cellular Component: cell wall (GO:0005618);; Biological Process: xyloglucan metabolic process (GO:0010411);; Cellular Component: integral component of membrane (GO:0016021);; Molecular Function: xyloglucan:xyloglucosyl transferase activity (GO:0016762);; Biological Process: cell wall biogenesis (GO:0042546);; …	K08235|1.1e-180|gmx:100791974|K08235 xyloglucan:xyloglucosyl transferase [EC:2.4.1.207] | (RefSeq) probable xyloglucan endotransglucosylase/hydrolase protein 6	--	--	--	Glycosyl hydrolases family 16	Probable xyloglucan endotransglucosylase/hydrolase protein 6 OS=Arabidopsis thaliana OX=3702 GN=XTH6 PE=2 SV=2	G	Carbohydrate transport and metabolism	probable xyloglucan endotransglucosylase/hydrolase protein 6 [Glycine max]
Glyma.18G132000.Wm82.a2.v1	1.94168	4.2971	0.00488152	1.0926	up	[R]	General function prediction only	Molecular Function: hydrolase activity (GO:0016787);;	K14664|1.2e-252|gmx:100788267|K14664 IAA-amino acid hydrolase [EC:3.5.1.-] | (RefSeq) IAA-amino acid hydrolase ILR1-like 4	--	--	--	Peptidase family M20/M25/M40	IAA-amino acid hydrolase ILR1-like 1 OS=Oryza sativa subsp. indica OX=39946 GN=ILL1 PE=2 SV=1	G	Carbohydrate transport and metabolism	IAA-amino acid hydrolase ILR1-like 4 [Glycine soja]
Glyma.03G221400.Wm82.a2.v1	23.7049	0.145421	1.11e-182	-7.23097	down	[I]	Lipid transport and metabolism	Molecular Function: long-chain fatty acid-CoA ligase activity (GO:0004467);; Cellular Component: endoplasmic reticulum (GO:0005783);; Biological Process: wax biosynthetic process (GO:0010025);; Biological Process: cutin biosynthetic process (GO:0010143);; Cellular Component: membrane (GO:0016020);;	K01897|0.0e+00|gmx:100807687|K01897 long-chain acyl-CoA synthetase [EC:6.2.1.3] | (RefSeq) long chain acyl-CoA synthetase 1	Fatty acid biosynthesis (ko00061);; Fatty acid degradation (ko00071);; Fatty acid metabolism (ko01212);; Peroxisome (ko04146)	[I]	Lipid transport and metabolism	AMP-binding enzyme	Long chain acyl-CoA synthetase 1 OS=Arabidopsis thaliana OX=3702 GN=LACS1 PE=2 SV=1	I	Lipid transport and metabolism	long chain acyl-CoA synthetase 1 [Glycine max]
Glyma.12G014400.Wm82.a2.v1	90.0707	32.5733	1.28e-15	-1.52679	down	[M]	Cell wall/membrane/envelope biogenesis	--	--	--	--	--	--	Protein CDI OS=Arabidopsis thaliana OX=3702 GN=CDI PE=2 SV=1	--	--	protein CDI [Glycine max]
Glyma.07G002100.Wm82.a2.v1	15.7762	7.67106	1.18e-05	-1.1084	down	--	--	Cellular Component: cellular_component (GO:0005575);; Cellular Component: intracellular (GO:0005622);; Cellular Component: cell (GO:0005623);; Cellular Component: cytoplasm (GO:0005737);; Cellular Component: chloroplast (GO:0009507);; Cellular Component: plastid stroma (GO:0009532);; Cellular Component: plastid (GO:0009536);; Cellular Component: chloroplast stroma (GO:0009570);; Cellular Componen…	--	--	--	--	PAP_fibrillin	Probable plastid-lipid-associated protein 10, chloroplastic OS=Arabidopsis thaliana OX=3702 GN=PAP10 PE=1 SV=1	S	Function unknown	probable plastid-lipid-associated protein 10, chloroplastic [Glycine max]
Glyma.16G168000.Wm82.a2.v1	52.4447	24.0723	1.21e-09	-1.16691	down	[G]	Carbohydrate transport and metabolism	Biological Process: carbohydrate metabolic process (GO:0005975);; Molecular Function: fructose 1,6-bisphosphate 1-phosphatase activity (GO:0042132);;	K03841|8.1e-199|gmx:100807451|K03841 fructose-1,6-bisphosphatase I [EC:3.1.3.11] | (RefSeq) fructose-1,6-bisphosphatase, cytosolic isoform X1	Glycolysis / Gluconeogenesis (ko00010);; Pentose phosphate pathway (ko00030);; Fructose and mannose metabolism (ko00051);; Carbon fixation in photosynthetic organisms (ko00710);; Carbon metabolism (ko01200)	[G]	Carbohydrate transport and metabolism	Fructose-1-6-bisphosphatase, N-terminal domain	Fructose-1,6-bisphosphatase, cytosolic OS=Oryza sativa subsp. indica OX=39946 GN=OsI_04558 PE=2 SV=2	G	Carbohydrate transport and metabolism	fructose-1,6-bisphosphatase, cytosolic isoform X1 [Glycine max]
Glyma.03G029300.Wm82.a2.v1	9.04126	3.89388	0.0221398	-1.25181	down	--	--	Biological Process: intracellular protein transport (GO:0006886);; Cellular Component: integral component of membrane (GO:0016021);;	K13141|1.6e-09|csat:104745793|K13141 integrator complex subunit 4 | (RefSeq) protein SIEL-like	--	[U]	Intracellular trafficking, secretion, and vesicular transport	--	TOM1-like protein 9 OS=Arabidopsis thaliana OX=3702 GN=TOL9 PE=1 SV=1	L	Replication, recombination and repair	hypothetical protein GLYMA_03G029300 [Glycine max]
Glyma.13G029200.Wm82.a2.v1	18.2292	38.0015	2.9e-06	1.00713	up	[E]	Amino acid transport and metabolism	Molecular Function: serine-type carboxypeptidase activity (GO:0004185);; Cellular Component: vacuole (GO:0005773);; Biological Process: proteolysis involved in cellular protein catabolic process (GO:0051603);;	K16297|1.2e-293|gmx:100778342|K16297 serine carboxypeptidase-like clade II [EC:3.4.16.-] | (RefSeq) serine carboxypeptidase-like 40	--	[OE]	Posttranslational modification, protein turnover, chaperones;; Amino acid transport and metabolism	Serine carboxypeptidase	Serine carboxypeptidase 1 OS=Medicago truncatula OX=3880 GN=SCP1 PE=1 SV=3	O	Posttranslational modification, protein turnover, chaperones	serine carboxypeptidase-like 40 [Glycine max]
Glyma.04G185000.Wm82.a2.v1	12.226	6.28208	3.67e-06	-1.02656	down	--	--	Cellular Component: integral component of membrane (GO:0016021);;	--	--	[T]	Signal transduction mechanisms	Bacterial Ig-like domain	--	T	Signal transduction mechanisms	hypothetical protein GLYMA_04G185000 [Glycine max]
Glyma.08G017300.Wm82.a2.v1	16.8716	8.27432	0.0010575	-1.10042	down	[G]	Carbohydrate transport and metabolism	Molecular Function: polygalacturonase activity (GO:0004650);; Biological Process: carbohydrate metabolic process (GO:0005975);;	K01184|4.3e-28|mesc:110612661|K01184 polygalacturonase [EC:3.2.1.15] | (RefSeq) uncharacterized protein LOC110612661	Pentose and glucuronate interconversions (ko00040)	--	--	Glycosyl hydrolases family 28	Probable polygalacturonase OS=Vitis vinifera OX=29760 GN=GSVIVT00026920001 PE=1 SV=1	G	Carbohydrate transport and metabolism	probable polygalacturonase isoform X2 [Glycine max]
Glyma.06G191200.Wm82.a2.v1	12.9211	6.43865	1.43e-06	-1.05913	down	--	--	Molecular Function: protein binding (GO:0005515);; Cellular Component: cellular_component (GO:0005575);; Cellular Component: intracellular (GO:0005622);; Cellular Component: cell (GO:0005623);; Cellular Component: cytoplasm (GO:0005737);; Cellular Component: cytosol (GO:0005829);; Cellular Component: cytoskeleton (GO:0005856);; Cellular Component: microtubule associated complex (GO:0005875);; Cel…	--	--	--	--	Protein of unknown function (DUF4005)	Protein IQ-DOMAIN 31 OS=Arabidopsis thaliana OX=3702 GN=IQD31 PE=1 SV=1	S	Function unknown	protein IQ-DOMAIN 20 [Glycine max]
Glyma.01G179600.Wm82.a2.v1	0.413376	1.17492	0.021869	1.43914	up	[QV]	Secondary metabolites biosynthesis, transport and catabolism;; Defense mechanisms	Molecular Function: iron ion binding (GO:0005506);; Cellular Component: membrane (GO:0016020);; Cellular Component: integral component of membrane (GO:0016021);; Molecular Function: oxidoreductase activity, acting on paired donors, with incorporation or reduction of molecular oxygen, NAD(P)H as one donor, and incorporation of one atom of oxygen (GO:0016709);; Molecular Function: heme binding (GO:…	K23806|2.5e-156|vvi:100263449|K23806 alpha-guaiene 2-oxidase | (RefSeq) CYP71BE5; premnaspirodiene oxygenase-like	--	[Q]	Secondary metabolites biosynthesis, transport and catabolism	Cytochrome P450	Cytochrome P450 71D8 OS=Glycine max OX=3847 GN=CYP71D8 PE=2 SV=1	Q	Secondary metabolites biosynthesis, transport and catabolism	cytochrome P450 71D8-like [Glycine max]
Glyma.06G102400.Wm82.a2.v1	1.18344	0.334482	0.0207754	-1.88374	down	[J]	Translation, ribosomal structure and biogenesis	Molecular Function: RNA binding (GO:0003723);; Molecular Function: mRNA binding (GO:0003729);; Cellular Component: nucleus (GO:0005634);; Biological Process: mRNA processing (GO:0006397);; Biological Process: regulation of RNA metabolic process (GO:0051252);; Cellular Component: ribonucleoprotein complex (GO:1990904);;	K12741|1.6e-19|ppp:112291379|K12741 heterogeneous nuclear ribonucleoprotein A1/A3 | (RefSeq) UBP1-associated protein 2C-like	Spliceosome (ko03040)	[R]	General function prediction only	RNA recognition motif. (a.k.a. RRM, RBD, or RNP domain)	Probable RNA-binding protein ARP1 OS=Arabidopsis thaliana OX=3702 GN=ARP1 PE=2 SV=1	A	RNA processing and modification	RNA-binding protein 38 isoform X1 [Glycine max]
Glyma.06G109300.Wm82.a2.v1	64.5915	31.2707	9.73e-05	-1.11973	down	[J]	Translation, ribosomal structure and biogenesis	Molecular Function: RNA binding (GO:0003723);; Molecular Function: structural constituent of ribosome (GO:0003735);; Cellular Component: ribosome (GO:0005840);; Biological Process: translation (GO:0006412);;	K02952|1.1e-84|gmx:100499902|K02952 small subunit ribosomal protein S13 | (RefSeq) 30S ribosomal protein S13, chloroplastic	Ribosome (ko03010)	[J]	Translation, ribosomal structure and biogenesis	Ribosomal protein S13/S18	30S ribosomal protein S13, chloroplastic OS=Arabidopsis thaliana OX=3702 GN=RPS13 PE=2 SV=1	J	Translation, ribosomal structure and biogenesis	30S ribosomal protein S13, chloroplastic [Glycine max]
Glyma.08G282100.Wm82.a2.v1	7.99267	3.46154	0.000552997	-1.28523	down	[P]	Inorganic ion transport and metabolism	Molecular Function: inorganic phosphate transmembrane transporter activity (GO:0005315);; Cellular Component: integral component of plasma membrane (GO:0005887);; Biological Process: phosphate ion transmembrane transport (GO:0035435);;	K14640|0.0e+00|gmx:100787472|K14640 solute carrier family 20 (sodium-dependent phosphate transporter) | (RefSeq) inorganic phosphate transporter 2-1, chloroplastic	--	[P]	Inorganic ion transport and metabolism	Phosphate transporter family	Inorganic phosphate transporter 2-1, chloroplastic OS=Arabidopsis thaliana OX=3702 GN=PHT2-1 PE=1 SV=1	P	Inorganic ion transport and metabolism	inorganic phosphate transporter 2-1, chloroplastic [Glycine max]
Glyma.05G168400.Wm82.a2.v1	176.814	86.6568	5.4e-06	-1.09637	down	[C]	Energy production and conversion	Molecular Function: electron carrier activity (GO:0009055);; Cellular Component: chloroplast (GO:0009507);; Molecular Function: metal ion binding (GO:0046872);; Molecular Function: 2 iron, 2 sulfur cluster binding (GO:0051537);;	K02639|1.2e-79|gmx:100813636|K02639 ferredoxin | (RefSeq) ferredoxin-A	Photosynthesis (ko00195)	--	--	2Fe-2S iron-sulfur cluster binding domain	Ferredoxin-1, chloroplastic OS=Solanum lycopersicum OX=4081 GN=SEND33 PE=2 SV=1	C	Energy production and conversion	ferredoxin-A [Glycine max]
Glyma.10G105200.Wm82.a2.v1	1.26371	0.430346	0.00674803	-1.62674	down	[R]	General function prediction only	Molecular Function: triglyceride lipase activity (GO:0004806);; Biological Process: lipid catabolic process (GO:0016042);;	K14674|0.0e+00|gmx:100807526|K14674 TAG lipase / steryl ester hydrolase / phospholipase A2 / LPA acyltransferase [EC:3.1.1.3 3.1.1.13 3.1.1.4 2.3.1.51] | (RefSeq) triacylglycerol lipase SDP1 isoform X1	Steroid biosynthesis (ko00100);; Glycerolipid metabolism (ko00561);; Glycerophospholipid metabolism (ko00564);; Ether lipid metabolism (ko00565);; Arachidonic acid metabolism (ko00590);; Linoleic acid metabolism (ko00591);; alpha-Linolenic acid metabolism (ko00592)	[R]	General function prediction only	Domain of unknown function (DUF3336)	Triacylglycerol lipase SDP1 OS=Arabidopsis thaliana OX=3702 GN=SDP1 PE=1 SV=1	I	Lipid transport and metabolism	triacylglycerol lipase SDP1 isoform X1 [Glycine max]
Glyma.15G142400.Wm82.a2.v1	42.7057	215.262	5.34e-09	2.2918	up	--	--	Biological Process: carbohydrate metabolic process (GO:0005975);; Molecular Function: glucan endo-1,3-beta-D-glucosidase activity (GO:0042973);;	K19892|1.1e-55|mus:103975262|K19892 glucan endo-1,3-beta-glucosidase 4 [EC:3.2.1.39] | (RefSeq) glucan endo-1,3-beta-glucosidase 4 isoform X2	Starch and sucrose metabolism (ko00500)	--	--	Glycosyl hydrolases family 17	Glucan endo-1,3-beta-glucosidase, basic isoform OS=Phaseolus vulgaris OX=3885 PE=2 SV=1	G	Carbohydrate transport and metabolism	glucan endo-1,3-beta-glucosidase, basic isoform [Glycine max]
Glyma.18G021200.Wm82.a2.v1	1.02663	0.318255	0.00283141	-1.74126	down	--	--	--	--	--	--	--	--	--	--	--	uncharacterized protein LOC100526978 [Glycine max]
Glyma.16G165800.Wm82.a2.v1	976.039	283.12	5.47e-19	-1.85278	down	--	--	Cellular Component: photosystem I (GO:0009522);; Cellular Component: photosystem II (GO:0009523);; Cellular Component: chloroplast thylakoid membrane (GO:0009535);; Biological Process: photosynthesis, light harvesting (GO:0009765);; Cellular Component: integral component of membrane (GO:0016021);; Molecular Function: chlorophyll binding (GO:0016168);; Biological Process: protein-chromophore linka…	K08912|8.2e-151|gmx:100800351|K08912 light-harvesting complex II chlorophyll a/b binding protein 1 | (RefSeq) LHCB1-7; photosystem II type I chlorophyll a/b-binding protein	Photosynthesis - antenna proteins (ko00196)	--	--	Chlorophyll A-B binding protein	Chlorophyll a-b binding protein 3, chloroplastic OS=Glycine max OX=3847 GN=CAB3 PE=3 SV=1	C	Energy production and conversion	photosystem II type I chlorophyll a/b-binding protein [Glycine max]
Glyma.15G107200.Wm82.a2.v1	3.97261	1.84618	0.00463677	-1.17376	down	--	--	Cellular Component: plasma membrane (GO:0005886);;	--	--	--	--	SPARK	Uncharacterized GPI-anchored protein At1g61900 OS=Arabidopsis thaliana OX=3702 GN=At1g61900 PE=2 SV=1	S	Function unknown	uncharacterized GPI-anchored protein At1g61900 [Glycine max]
Glyma.13G046900.Wm82.a2.v1	2.4128	0.966205	0.0169132	-1.38994	down	--	--	--	--	--	--	--	--	--	--	--	uncharacterized protein LOC100820045 [Glycine max]
Glyma.10G116600.Wm82.a2.v1	2.42498	1.03698	0.00507939	-1.28918	down	--	--	Molecular Function: DNA binding (GO:0003677);; Molecular Function: transcription factor activity, sequence-specific DNA binding (GO:0003700);; Cellular Component: nucleus (GO:0005634);;	K09284|2.6e-236|gmx:100783626|K09284 AP2-like factor, euAP2 lineage | (RefSeq) AP2-like ethylene-responsive transcription factor TOE3	--	--	--	AP2 domain	APETALA2-like protein 5 OS=Oryza sativa subsp. indica OX=39946 GN=AP2-5 PE=2 SV=1	K	Transcription	AP2-like ethylene-responsive transcription factor TOE3 [Glycine max]
Glyma.04G020000.Wm82.a2.v1	13.5373	6.1254	5.61e-07	-1.20539	down	--	--	Molecular Function: DNA binding (GO:0003677);; Cellular Component: nucleus (GO:0005634);;	--	--	[K]	Transcription	ARID/BRIGHT DNA binding domain	High mobility group B protein 9 OS=Arabidopsis thaliana OX=3702 GN=HMGB9 PE=1 SV=1	K	Transcription	high mobility group B protein 9 [Glycine max]
Glyma.07G243500.Wm82.a2.v1	872.587	2024.06	1.96e-06	1.1648	up	--	--	Molecular Function: protein phosphatase inhibitor activity (GO:0004864);; Biological Process: defense response (GO:0006952);; Biological Process: response to biotic stimulus (GO:0009607);; Biological Process: abscisic acid-activated signaling pathway (GO:0009738);; Molecular Function: abscisic acid binding (GO:0010427);; Molecular Function: signaling receptor activity (GO:0038023);;	--	--	--	--	Pathogenesis-related protein Bet v 1 family	Stress-induced protein SAM22 OS=Glycine max OX=3847 GN=PR-10 PE=1 SV=1	S	Function unknown	hypothetical protein GLYMA_07G243500 [Glycine max]
Glyma.15G261900.Wm82.a2.v1	307.239	156.837	1.42e-06	-1.0354	down	[G]	Carbohydrate transport and metabolism	Molecular Function: phosphoglycerate kinase activity (GO:0004618);; Molecular Function: ATP binding (GO:0005524);; Cellular Component: cytosol (GO:0005829);; Biological Process: gluconeogenesis (GO:0006094);; Biological Process: glycolytic process (GO:0006096);; Molecular Function: ADP binding (GO:0043531);; Biological Process: response to cadmium ion (GO:0046686);; Biological Process: positive r…	K00927|2.3e-260|gmx:100801951|K00927 phosphoglycerate kinase [EC:2.7.2.3] | (RefSeq) putative phosphoglycerate kinase	Glycolysis / Gluconeogenesis (ko00010);; Carbon fixation in photosynthetic organisms (ko00710);; Carbon metabolism (ko01200);; Biosynthesis of amino acids (ko01230)	[G]	Carbohydrate transport and metabolism	Phosphoglycerate kinase	Phosphoglycerate kinase, chloroplastic OS=Nicotiana tabacum OX=4097 PE=2 SV=1	G	Carbohydrate transport and metabolism	putative phosphoglycerate kinase [Glycine max]
Glyma.11G149100.Wm82.a2.v1	1.19729	0.586326	0.0249315	-1.09071	down	[C]	Energy production and conversion	Biological Process: cytokinin metabolic process (GO:0009690);; Molecular Function: cytokinin dehydrogenase activity (GO:0019139);; Molecular Function: FAD binding (GO:0071949);;	K00279|0.0e+00|gmx:100797430|K00279 cytokinin dehydrogenase [EC:1.5.99.12] | (RefSeq) cytokinin dehydrogenase 6	Zeatin biosynthesis (ko00908)	[C]	Energy production and conversion	Cytokinin dehydrogenase 1, FAD and cytokinin binding	Cytokinin dehydrogenase 6 OS=Arabidopsis thaliana OX=3702 GN=CKX6 PE=2 SV=2	C	Energy production and conversion	cytokinin dehydrogenase 6 [Glycine max]
Glyma.12G089200.Wm82.a2.v1	3.02006	6.92556	0.00686496	1.14036	up	[C]	Energy production and conversion	Molecular Function: electron carrier activity (GO:0009055);; Cellular Component: chloroplast (GO:0009507);; Cellular Component: plastid (GO:0009536);; Molecular Function: metal ion binding (GO:0046872);; Molecular Function: 2 iron, 2 sulfur cluster binding (GO:0051537);;	K02639|2.8e-79|gmx:100499711|K02639 ferredoxin | (RefSeq) ferredoxin 3-like	Photosynthesis (ko00195)	--	--	2Fe-2S iron-sulfur cluster binding domain	Ferredoxin-3, chloroplastic OS=Zea mays OX=4577 GN=FDX3 PE=1 SV=1	C	Energy production and conversion	ferredoxin 3-like [Glycine max]
Glyma.14G008000.Wm82.a2.v1	1718.6	835.198	9.14e-08	-1.10441	down	--	--	Cellular Component: photosystem I (GO:0009522);; Cellular Component: photosystem II (GO:0009523);; Cellular Component: chloroplast thylakoid membrane (GO:0009535);; Biological Process: photosynthesis, light harvesting (GO:0009765);; Cellular Component: integral component of membrane (GO:0016021);; Molecular Function: chlorophyll binding (GO:0016168);; Biological Process: protein-chromophore linka…	K08913|2.5e-155|gmx:100815789|K08913 light-harvesting complex II chlorophyll a/b binding protein 2 | (RefSeq) uncharacterized protein LOC100815789	Photosynthesis - antenna proteins (ko00196)	--	--	Chlorophyll A-B binding protein	Chlorophyll a-b binding protein 215, chloroplastic OS=Pisum sativum OX=3888 GN=CAB215 PE=1 SV=1	C	Energy production and conversion	chlorophyll a-b binding protein [Glycine max]
Glyma.14G176400.Wm82.a2.v1	3.4988	1.46522	0.00658549	-1.31535	down	--	--	--	K00020|4.3e-21|mtr:MTR_8g088900|K00020 3-hydroxyisobutyrate dehydrogenase [EC:1.1.1.31] | (RefSeq) 6-phosphogluconate dehydrogenase-like protein	Valine, leucine and isoleucine degradation (ko00280)	--	--	Phosphate-induced protein 1 conserved region	Protein PHOSPHATE-INDUCED 1 OS=Nicotiana tabacum OX=4097 GN=PHI-1 PE=2 SV=1	L	Replication, recombination and repair	protein EXORDIUM [Glycine max]
Glyma.16G056400.Wm82.a2.v1	2.85045	0.726727	8.55e-05	-2.04397	down	--	--	Cellular Component: integral component of membrane (GO:0016021);;	--	--	[T]	Signal transduction mechanisms	Bacterial Ig-like domain	--	T	Signal transduction mechanisms	uncharacterized protein LOC100813171 isoform X1 [Glycine max]
Glyma.03G131700.Wm82.a2.v1	53.3359	13.9378	0.000366049	-2.02431	down	--	--	--	K03860|4.9e-38|nnu:104608881|K03860 phosphatidylinositol N-acetylglucosaminyltransferase subunit Q | (RefSeq) N-acetylglucosaminyl-phosphatidylinositol biosynthetic protein gpi1-like	Glycosylphosphatidylinositol (GPI)-anchor biosynthesis (ko00563)	--	--	Gibberellin regulated protein	Protein GAST1 OS=Solanum lycopersicum OX=4081 GN=GAST1 PE=2 SV=1	S	Function unknown	gibberellin-regulated protein 3 precursor [Glycine max]
Glyma.10G152000.Wm82.a2.v1	2.44066	1.10985	0.0385016	-1.21164	down	--	--	Cellular Component: plasmodesma (GO:0009506);; Biological Process: calcium-mediated signaling (GO:0019722);;	--	--	--	--	Rapid ALkalinization Factor (RALF)	Rapid alkalinization factor OS=Nicotiana tabacum OX=4097 GN=RALF PE=1 SV=1	S	Function unknown	rapid alkalinization factor [Glycine max]
Glyma.04G190700.Wm82.a2.v1	0.440677	1.21366	0.0253339	1.3921	up	[O]	Posttranslational modification, protein turnover, chaperones	Molecular Function: cysteine-type endopeptidase activity (GO:0004197);; Cellular Component: extracellular space (GO:0005615);; Cellular Component: lysosome (GO:0005764);; Biological Process: proteolysis involved in cellular protein catabolic process (GO:0051603);;	K16292|3.0e-212|gmx:548011|K16292 KDEL-tailed cysteine endopeptidase [EC:3.4.22.-] | (RefSeq) CYSP1; cysteine proteinase precursor	--	[O]	Posttranslational modification, protein turnover, chaperones	Papain family cysteine protease	Vignain OS=Vigna mungo OX=3915 PE=1 SV=1	O	Posttranslational modification, protein turnover, chaperones	cysteine proteinase precursor [Glycine max]
Glyma.10G063200.Wm82.a2.v1	1.54346	0.72243	0.0389889	-1.16852	down	--	--	Molecular Function: zinc ion binding (GO:0008270);;	--	--	--	--	PLATZ transcription factor	--	S	Function unknown	hypothetical protein GLYMA_10G063200 [Glycine max]
Glycine_max_newGene_2945	1.36688	0.636142	9.86e-06	-1.5622	down	--	--	--	--	--	--	--	Retroviral aspartyl protease	--	L	Replication, recombination and repair	uncharacterized protein LOC114373245 [Glycine soja]
Glyma.16G123400.Wm82.a2.v1	1.24552	5.81278	1.12e-07	2.15037	up	--	--	--	--	--	--	--	--	--	--	--	hypothetical protein GLYMA_16G123400 [Glycine max]
Glyma.05G128200.Wm82.a2.v1	0.1684	0.504631	0.00977797	1.51428	up	[D]	Cell cycle control, cell division, chromosome partitioning	Molecular Function: protein kinase activity (GO:0004672);; Molecular Function: ATP binding (GO:0005524);; Cellular Component: plasma membrane (GO:0005886);; Cellular Component: integral component of membrane (GO:0016021);;	K13420|2.0e-273|gmx:100788119|K13420 LRR receptor-like serine/threonine-protein kinase FLS2 [EC:2.7.11.1] | (RefSeq) LRR receptor-like serine/threonine-protein kinase FLS2	MAPK signaling pathway - plant (ko04016);; Plant-pathogen interaction (ko04626)	--	--	Leucine rich repeat	LRR receptor-like serine/threonine-protein kinase FLS2 OS=Arabidopsis thaliana OX=3702 GN=FLS2 PE=1 SV=1	T	Signal transduction mechanisms	LRR receptor-like serine/threonine-protein kinase FLS2 [Glycine max]
Glyma.02G005600.Wm82.a2.v1	22.2188	48.9304	5.29e-06	1.08693	up	--	--	Molecular Function: transcription regulatory region sequence-specific DNA binding (GO:0000976);; Molecular Function: transcription factor activity, sequence-specific DNA binding (GO:0003700);; Cellular Component: nucleus (GO:0005634);; Biological Process: cell differentiation (GO:0030154);; Molecular Function: sequence-specific DNA binding (GO:0043565);;	K09422|2.4e-150|gmx:100794205|K09422 transcription factor MYB, plant | (RefSeq) transcription factor MYB13	--	[K]	Transcription	Myb-like DNA-binding domain	Transcription factor MYB14 OS=Arabidopsis thaliana OX=3702 GN=MYB14 PE=2 SV=1	--	--	transcription factor MYB13 [Glycine max]
Glyma.19G258300.Wm82.a2.v1	7.70971	3.89667	0.0024889	-1.11014	down	--	--	Cellular Component: integral component of membrane (GO:0016021);;	--	--	--	--	Protein of unknown function (DUF4079)	--	S	Function unknown	uncharacterized protein LOC100798854 [Glycine max]
Glycine_max_newGene_5004	1.14293	0.486207	0.0264495	-1.51203	down	--	--	--	--	--	--	--	--	--	--	--	hypothetical protein D0Y65_005096 [Glycine soja]
Glyma.19G000900.Wm82.a2.v1	12.5069	5.39959	1.63e-06	-1.28204	down	[Z]	Cytoskeleton	Molecular Function: ATP binding (GO:0005524);; Cellular Component: cytoplasm (GO:0005737);; Cellular Component: cytoskeleton (GO:0005856);;	K10355|6.5e-218|gmx:100799890|K10355 actin, other eukaryote | (RefSeq) actin-97	--	[Z]	Cytoskeleton	Actin	Actin OS=Gossypium hirsutum OX=3635 PE=3 SV=1	Z	Cytoskeleton	actin-97 [Glycine max]
Glyma.16G154200.Wm82.a2.v1	4.30184	2.12788	0.0277336	-1.08322	down	--	--	Molecular Function: SNAP receptor activity (GO:0005484);; Biological Process: intracellular protein transport (GO:0006886);; Cellular Component: integral component of membrane (GO:0016021);; Biological Process: vesicle-mediated transport (GO:0016192);;	K08486|7.3e-159|gmx:100306329|K08486 syntaxin 1B/2/3 | (RefSeq) SNARE superfamily protein	SNARE interactions in vesicular transport (ko04130)	[U]	Intracellular trafficking, secretion, and vesicular transport	Syntaxin	Syntaxin-132 OS=Arabidopsis thaliana OX=3702 GN=SYP132 PE=1 SV=1	U	Intracellular trafficking, secretion, and vesicular transport	SNARE superfamily protein [Glycine max]
Glyma.13G089800.Wm82.a2.v1	2.50067	0.904125	0.0451127	-1.54626	down	[J]	Translation, ribosomal structure and biogenesis	Molecular Function: RNA binding (GO:0003723);; Molecular Function: mRNA binding (GO:0003729);; Cellular Component: nucleus (GO:0005634);; Biological Process: mRNA processing (GO:0006397);; Biological Process: regulation of RNA metabolic process (GO:0051252);; Cellular Component: ribonucleoprotein complex (GO:1990904);;	K12741|1.2e-19|smo:SELMODRAFT_169811|K12741 heterogeneous nuclear ribonucleoprotein A1/A3 | (RefSeq) hypothetical protein	Spliceosome (ko03040)	[R]	General function prediction only	RNA recognition motif. (a.k.a. RRM, RBD, or RNP domain)	Probable RNA-binding protein ARP1 OS=Arabidopsis thaliana OX=3702 GN=ARP1 PE=2 SV=1	A	RNA processing and modification	RNA-binding protein 38 [Glycine max]
Glyma.19G260600.Wm82.a2.v1	172.362	85.6829	4.26e-08	-1.07301	down	--	--	Cellular Component: chloroplast thylakoid membrane (GO:0009535);; Cellular Component: integral component of membrane (GO:0016021);;	--	--	--	--	CAAD domains of cyanobacterial aminoacyl-tRNA synthetase	Protein CURVATURE THYLAKOID 1B, chloroplastic OS=Arabidopsis thaliana OX=3702 GN=CURT1B PE=1 SV=2	S	Function unknown	hypothetical protein GLYMA_19G260600 [Glycine max]
Glyma.10G152200.Wm82.a2.v1	2.23218	4.7787	0.00178381	1.05026	up	[T]	Signal transduction mechanisms	Molecular Function: peroxidase activity (GO:0004601);; Molecular Function: calcium ion binding (GO:0005509);; Cellular Component: plasma membrane (GO:0005886);; Cellular Component: integral component of membrane (GO:0016021);; Molecular Function: NAD(P)H oxidase activity (GO:0016174);; Biological Process: oxidation-reduction process (GO:0055114);;	K13447|0.0e+00|gmx:100799682|K13447 respiratory burst oxidase [EC:1.6.3.- 1.11.1.-] | (RefSeq) LOW QUALITY PROTEIN: respiratory burst oxidase homolog protein B-like	MAPK signaling pathway - plant (ko04016);; Plant-pathogen interaction (ko04626)	[PQ]	Inorganic ion transport and metabolism;; Secondary metabolites biosynthesis, transport and catabolism	Ferric reductase NAD binding domain	Respiratory burst oxidase homolog protein B OS=Solanum tuberosum OX=4113 GN=RBOHB PE=1 SV=1	--	--	LOW QUALITY PROTEIN: respiratory burst oxidase homolog protein B-like [Glycine max]
Glyma.07G070300.Wm82.a2.v1	8.76382	18.8664	0.000509416	1.05219	up	[M]	Cell wall/membrane/envelope biogenesis	Molecular Function: protein kinase activity (GO:0004672);; Molecular Function: ubiquitin-protein transferase activity (GO:0004842);; Molecular Function: ATP binding (GO:0005524);;	K17609|7.9e-81|eus:EUTSA_v10026931mg|K17609 nucleoredoxin [EC:1.8.1.8] | (RefSeq) hypothetical protein	--	--	--	Protein kinase domain	U-box domain-containing protein 33 OS=Arabidopsis thaliana OX=3702 GN=PUB33 PE=2 SV=2	T	Signal transduction mechanisms	U-box domain-containing protein 33 isoform X1 [Glycine max]
Glycine_max_newGene_2981	2.48643	0.25436	2.06e-12	-3.30205	down	--	--	--	--	--	--	--	--	--	--	--	hypothetical protein glysoja_014823 [Glycine soja]
Glyma.09G188600.Wm82.a2.v1	35.3429	17.064	2.68e-05	-1.1198	down	--	--	--	K00924|1.4e-06|bdi:100844548|K00924 kinase [EC:2.7.1.-] | (RefSeq) receptor-like protein kinase 5	--	--	--	Leucine rich repeat	Leucine-rich repeat extensin-like protein 4 OS=Arabidopsis thaliana OX=3702 GN=LRX4 PE=1 SV=1	S	Function unknown	hypothetical protein GLYMA_09G188600 [Glycine max]
Glyma.04G042400.Wm82.a2.v1	8.5133	18.7092	0.00032765	1.08972	up	--		Molecular Function: protein serine/threonine kinase activity (GO:0004674);; Molecular Function: ATP binding (GO:0005524);; Cellular Component: integral component of membrane (GO:0016021);; Biological Process: recognition of pollen (GO:0048544);;	K13420|2.8e-64|mesc:110601988|K13420 LRR receptor-like serine/threonine-protein kinase FLS2 [EC:2.7.11.1] | (RefSeq) LRR receptor-like serine/threonine-protein kinase FLS2	MAPK signaling pathway - plant (ko04016);; Plant-pathogen interaction (ko04626)	--	--	Protein kinase domain	Putative receptor protein kinase ZmPK1 OS=Zea mays OX=4577 GN=PK1 PE=2 SV=2	T	Signal transduction mechanisms	hypothetical protein GLYMA_04G042400 [Glycine max]
Glyma.11G236500.Wm82.a2.v1	7.65592	2.25683	0.00804016	-1.8289	down	--	--	--	--	--	--	--	--	--	--	--	uncharacterized protein LOC100306576 [Glycine max]
Glyma.13G129000.Wm82.a2.v1	5.12901	10.7615	0.0134646	1.02105	up	[O]	Posttranslational modification, protein turnover, chaperones	Molecular Function: glutathione transferase activity (GO:0004364);; Cellular Component: cytoplasm (GO:0005737);; Biological Process: glutathione metabolic process (GO:0006749);;	K00799|1.8e-127|gmx:100500361|K00799 glutathione S-transferase [EC:2.5.1.18] | (RefSeq) tau class glutathione S-transferase	Glutathione metabolism (ko00480)	[O]	Posttranslational modification, protein turnover, chaperones	Glutathione S-transferase, N-terminal domain	Probable glutathione S-transferase OS=Nicotiana tabacum OX=4097 PE=2 SV=1	O	Posttranslational modification, protein turnover, chaperones	tau class glutathione S-transferase [Glycine max]
Glyma.10G036700.Wm82.a2.v1	6.03777	18.0639	3.63e-09	1.52419	up	--	--	Molecular Function: DNA binding (GO:0003677);; Molecular Function: transcription factor activity, sequence-specific DNA binding (GO:0003700);; Cellular Component: nucleus (GO:0005634);;	K14516|1.3e-140|gmx:100780775|K14516 ethylene-responsive transcription factor 1 | (RefSeq) ethylene-responsive transcription factor 1B	MAPK signaling pathway - plant (ko04016);; Plant hormone signal transduction (ko04075)	--	--	AP2 domain	Ethylene-responsive transcription factor 1B OS=Arabidopsis thaliana OX=3702 GN=ERF1B PE=1 SV=2	--	--	ethylene-responsive transcription factor 1B [Glycine max]
Glyma.20G070100.Wm82.a2.v1	31.4031	71.677	1.02e-05	1.13502	up	--	--	Molecular Function: DNA binding (GO:0003677);; Molecular Function: transcription factor activity, sequence-specific DNA binding (GO:0003700);; Cellular Component: nucleus (GO:0005634);;	K00850|6.3e-45|lja:Lj5g3v1697360.1|K00850 6-phosphofructokinase 1 [EC:2.7.1.11] | (RefSeq) Lj5g3v1697360.1; -	Glycolysis / Gluconeogenesis (ko00010);; Pentose phosphate pathway (ko00030);; Fructose and mannose metabolism (ko00051);; Galactose metabolism (ko00052);; Carbon metabolism (ko01200);; Biosynthesis of amino acids (ko01230);; RNA degradation (ko03018)	--	--	AP2 domain	Ethylene-responsive transcription factor ERF107 OS=Arabidopsis thaliana OX=3702 GN=ERF107 PE=2 SV=1	K	Transcription	DNA-binding domain-containing protein [Glycine max]
Glyma.06G262100.Wm82.a2.v1	0.727954	2.05726	0.000746012	1.4395	up	[T]	Signal transduction mechanisms	Molecular Function: protein serine/threonine kinase activity (GO:0004674);; Molecular Function: ATP binding (GO:0005524);; Cellular Component: plasma membrane (GO:0005886);; Biological Process: protein phosphorylation (GO:0006468);; Biological Process: recognition of pollen (GO:0048544);;	K24104|3.0e-74|thj:104799061|K24104 GPN-loop GTPase | (RefSeq) LOW QUALITY PROTEIN: uncharacterized protein LOC104799061	--	--	--	Protein tyrosine and serine/threonine kinase	G-type lectin S-receptor-like serine/threonine-protein kinase At4g27290 OS=Arabidopsis thaliana OX=3702 GN=At4g27290 PE=3 SV=4	--	--	G-type lectin S-receptor-like serine/threonine-protein kinase At4g27290 [Glycine max]
Glyma.13G104000.Wm82.a2.v1	6.34915	2.97299	3.03e-07	-1.15295	down	[G]	Carbohydrate transport and metabolism	Molecular Function: beta-galactosidase activity (GO:0004565);; Cellular Component: cell wall (GO:0005618);; Cellular Component: vacuole (GO:0005773);; Biological Process: carbohydrate metabolic process (GO:0005975);; Molecular Function: carbohydrate binding (GO:0030246);;	K12309|0.0e+00|csat:104791541|K12309 beta-galactosidase [EC:3.2.1.23] | (RefSeq) beta-galactosidase 2 isoform X1	Galactose metabolism (ko00052);; Other glycan degradation (ko00511);; Glycosaminoglycan degradation (ko00531);; Sphingolipid metabolism (ko00600);; Glycosphingolipid biosynthesis - ganglio series (ko00604)	[G]	Carbohydrate transport and metabolism	Glycosyl hydrolases family 35	Beta-galactosidase OS=Solanum lycopersicum OX=4081 PE=1 SV=1	G	Carbohydrate transport and metabolism	beta-galactosidase isoform X1 [Glycine max]
Glyma.13G172500.Wm82.a2.v1	1.18303	0.177066	6.4e-06	-2.7599	down	[IR]	Lipid transport and metabolism;; General function prediction only	Molecular Function: hydrolase activity, acting on ester bonds (GO:0016788);;	K00679|2.4e-63|cic:CICLE_v10027727mg|K00679 phospholipid:diacylglycerol acyltransferase [EC:2.3.1.158] | (RefSeq) hypothetical protein	Glycerolipid metabolism (ko00561)	--	--	GDSL-like Lipase/Acylhydrolase	GDSL esterase/lipase At5g45960 OS=Arabidopsis thaliana OX=3702 GN=At5g45960 PE=2 SV=1	I	Lipid transport and metabolism	GDSL esterase/lipase At5g45960 [Glycine max]
Glyma.14G165000.Wm82.a2.v1	9.5027	3.27596	4.77e-06	-1.61047	down	[C]	Energy production and conversion	Cellular Component: cytosol (GO:0005829);; Biological Process: nitric oxide biosynthetic process (GO:0006809);; Molecular Function: nitrate reductase (NADH) activity (GO:0009703);; Molecular Function: heme binding (GO:0020037);; Molecular Function: molybdenum ion binding (GO:0030151);; Biological Process: nitrate assimilation (GO:0042128);; Molecular Function: molybdopterin cofactor binding (GO:0…	K10534|0.0e+00|gmx:100818642|K10534 nitrate reductase (NAD(P)H) [EC:1.7.1.1 1.7.1.2 1.7.1.3] | (RefSeq) nitrate reductase [NADH] 2	Nitrogen metabolism (ko00910)	[C]	Energy production and conversion	Oxidoreductase molybdopterin binding domain	Nitrate reductase [NADH] 2 OS=Phaseolus vulgaris OX=3885 GN=NIA2 PE=3 SV=1	C	Energy production and conversion	nitrate reductase [NADH] 2 [Glycine max]
Glyma.09G225300.Wm82.a2.v1	5.48651	2.61948	0.00124545	-1.12918	down	--	--	Molecular Function: protein binding (GO:0005515);;	--	--	--	--	Protein of unknown function (DUF4005)	Protein IQ-DOMAIN 14 OS=Arabidopsis thaliana OX=3702 GN=IQD14 PE=1 SV=1	S	Function unknown	protein IQ-DOMAIN 14 isoform X1 [Glycine max]
Glyma.19G149200.Wm82.a2.v1	17.02	8.46373	1.13e-05	-1.06426	down	[O]	Posttranslational modification, protein turnover, chaperones	Molecular Function: molecular_function (GO:0003674);; Molecular Function: catalytic activity (GO:0003824);; Molecular Function: thioredoxin-disulfide reductase activity (GO:0004791);; Cellular Component: cellular_component (GO:0005575);; Cellular Component: intracellular (GO:0005622);; Cellular Component: cell (GO:0005623);; Cellular Component: cytoplasm (GO:0005737);; Biological Process: respons…	K03671|6.1e-07|mng:MNEG_5175|K03671 thioredoxin 1 | (RefSeq) hypothetical protein	--	[O]	Posttranslational modification, protein turnover, chaperones	Thioredoxin	Thioredoxin-like 3-1, chloroplastic OS=Arabidopsis thaliana OX=3702 GN=WCRKC1 PE=2 SV=3	O	Posttranslational modification, protein turnover, chaperones	thioredoxin-like 3-1, chloroplastic [Glycine max]
Glyma.19G110700.Wm82.a2.v1	8.3001	3.91905	0.000236494	-1.14921	down	--	--	Cellular Component: cytoplasm (GO:0005737);; Biological Process: carbohydrate metabolic process (GO:0005975);; Molecular Function: carbohydrate binding (GO:0030246);; Molecular Function: glucose-6-phosphate 1-epimerase activity (GO:0047938);;	K01792|1.8e-07|cqi:110692272|K01792 glucose-6-phosphate 1-epimerase [EC:5.1.3.15] | (RefSeq) putative glucose-6-phosphate 1-epimerase	Glycolysis / Gluconeogenesis (ko00010)	--	--	--	Photosynthetic NDH subunit of subcomplex B 2, chloroplastic OS=Arabidopsis thaliana OX=3702 GN=PNSB2 PE=2 SV=1	S	Function unknown	photosynthetic NDH subunit of subcomplex B 2, chloroplastic [Glycine max]
Glyma.13G116900.Wm82.a2.v1	3.90697	8.21948	0.00902544	1.0197	up	--	--	Molecular Function: peptide:proton symporter activity (GO:0015333);; Cellular Component: integral component of membrane (GO:0016021);; Molecular Function: oligopeptide transmembrane transporter activity (GO:0035673);; Molecular Function: peptide transmembrane transporter activity (GO:1904680);;	K14638|0.0e+00|gmx:100817025|K14638 solute carrier family 15 (peptide/histidine transporter), member 3/4 | (RefSeq) protein NRT1/ PTR FAMILY 4.5	--	[E]	Amino acid transport and metabolism	POT family	Protein NRT1/ PTR FAMILY 4.5 OS=Arabidopsis thaliana OX=3702 GN=NPF4.5 PE=2 SV=1	E	Amino acid transport and metabolism	protein NRT1/ PTR FAMILY 4.5 [Glycine max]
Glyma.19G214900.Wm82.a2.v1	2.68572	1.07043	0.04446	-1.40468	down	--	--	Molecular Function: transcription regulatory region sequence-specific DNA binding (GO:0000976);; Molecular Function: transcription factor activity, sequence-specific DNA binding (GO:0003700);; Cellular Component: nucleus (GO:0005634);; Biological Process: cell differentiation (GO:0030154);; Molecular Function: sequence-specific DNA binding (GO:0043565);;	K09422|9.8e-200|gmx:100817316|K09422 transcription factor MYB, plant | (RefSeq) transcription factor MYB111	--	[K]	Transcription	Myb-like DNA-binding domain	Transcription factor MYB11 OS=Arabidopsis thaliana OX=3702 GN=MYB11 PE=1 SV=1	--	--	transcription factor MYB111 [Glycine max]
Glyma.02G053500.Wm82.a2.v1	0.359704	0.976829	0.0222239	1.36467	up	[MDT]	Cell wall/membrane/envelope biogenesis;; Cell cycle control, cell division, chromosome partitioning;; Signal transduction mechanisms	Molecular Function: ATP binding (GO:0005524);;	K08900|3.9e-122|fve:101307344|K08900 mitochondrial chaperone BCS1 | (RefSeq) putative cell division cycle ATPase	--	[O]	Posttranslational modification, protein turnover, chaperones	Domain associated at C-terminal with AAA	AAA-ATPase At5g17760 OS=Arabidopsis thaliana OX=3702 GN=At5g17760 PE=3 SV=1	O	Posttranslational modification, protein turnover, chaperones	hypothetical protein GLYMA_02G053500 [Glycine max]
Glyma.05G188200.Wm82.a2.v1	12.4014	6.17667	7.98e-06	-1.06703	down	--	--	Cellular Component: cellular_component (GO:0005575);; Cellular Component: intracellular (GO:0005622);; Cellular Component: cell (GO:0005623);; Cellular Component: cytoplasm (GO:0005737);; Biological Process: coenzyme metabolic process (GO:0006732);; Biological Process: biological_process (GO:0008150);; Biological Process: metabolic process (GO:0008152);; Biological Process: biosynthetic process (…	K17637|7.0e-68|obr:102713820|K17637 exocyst complex component 2 | (RefSeq) exocyst complex component SEC5A-like	--	--	--	PAP_fibrillin	Fibrillin protein 5 homolog OS=Oryza sativa subsp. japonica OX=39947 GN=FBN5 PE=1 SV=1	S	Function unknown	probable plastid-lipid-associated protein 7, chloroplastic isoform X1 [Glycine max]
Glyma.13G224800.Wm82.a2.v1	0.623886	0.176383	0.0259277	-1.81585	down	--	--	Cellular Component: membrane (GO:0016020);; Cellular Component: integral component of membrane (GO:0016021);;	K14500|5.3e-36|qsu:112005450|K14500 BR-signaling kinase [EC:2.7.11.1] | (RefSeq) probable serine/threonine-protein kinase BSK3	Plant hormone signal transduction (ko04075)	[R]	General function prediction only	Domain of unknown function	E3 ubiquitin-protein ligase KEG OS=Arabidopsis thaliana OX=3702 GN=KEG PE=1 SV=2	S	Function unknown	uncharacterized protein LOC100798360 [Glycine max]
Glyma.19G152100.Wm82.a2.v1	1.4085	0.686557	0.0295143	-1.11529	down	[T]	Signal transduction mechanisms	Molecular Function: transmembrane receptor protein serine/threonine kinase activity (GO:0004675);; Molecular Function: ATP binding (GO:0005524);; Cellular Component: plasma membrane (GO:0005886);; Biological Process: protein phosphorylation (GO:0006468);;	K01534|7.2e-85|var:108330779|K01534 Zn2+/Cd2+-exporting ATPase [EC:7.2.2.12 7.2.2.21] | (RefSeq) cadmium/zinc-transporting ATPase HMA3-like	--	[T]	Signal transduction mechanisms	Protein tyrosine and serine/threonine kinase	Receptor-like cytosolic serine/threonine-protein kinase RBK2 OS=Arabidopsis thaliana OX=3702 GN=RBK2 PE=1 SV=1	T	Signal transduction mechanisms	hypothetical protein GLYMA_19G152100 [Glycine max]
Glyma.17G158900.Wm82.a2.v1	1.37284	3.39656	0.0325153	1.2281	up	--	--	Molecular Function: transcription regulatory region sequence-specific DNA binding (GO:0000976);; Molecular Function: transcription factor activity, sequence-specific DNA binding (GO:0003700);; Cellular Component: nucleus (GO:0005634);; Molecular Function: sequence-specific DNA binding (GO:0043565);; Biological Process: positive regulation of transcription, DNA-templated (GO:0045893);;	--	--	--	--	bZIP transcription factor	Basic leucine zipper 4 OS=Arabidopsis thaliana OX=3702 GN=BZIP4 PE=1 SV=1	K	Transcription	basic leucine zipper 4 [Glycine max]
Glyma.01G034200.Wm82.a2.v1	3.70109	1.8982	0.0141816	-1.03258	down	--	--	Molecular Function: N-acetyltransferase activity (GO:0008080);;	--	--	--	--	Acetyltransferase (GNAT) family	--	S	Function unknown	uncharacterized protein LOC100817255 [Glycine max]
Glyma.08G334600.Wm82.a2.v1	11.1745	4.96106	0.00984764	-1.2428	down	--	--	--	--	--	--	--	--	--	--	--	hypothetical protein GLYMA_08G334600 [Glycine max]
Glyma.18G049600.Wm82.a2.v1	23.0429	11.5472	1.11e-05	-1.06346	down	--	--	Cellular Component: membrane (GO:0016020);; Molecular Function: oxidoreductase activity, acting on NAD(P)H, quinone or similar compound as acceptor (GO:0016655);;	--	--	--	--	NADH-quinone oxidoreductase cyanobacterial subunit N	NAD(P)H-quinone oxidoreductase subunit N, chloroplastic OS=Arabidopsis thaliana OX=3702 GN=ndhN PE=2 SV=1	S	Function unknown	NAD(P)H-quinone oxidoreductase subunit N, chloroplastic [Glycine max]
Glyma.03G078200.Wm82.a2.v1	11.2817	30.9898	3.64e-11	1.40374	up	--	--	Molecular Function: transferase activity, transferring acyl groups other than amino-acyl groups (GO:0016747);;	K19747|2.2e-66|cmax:111483084|K19747 BAHD acyltransferase [EC:2.3.1.-] | (RefSeq) BAHD acyltransferase DCR isoform X1	--	--	--	Transferase family	BAHD acyltransferase DCR OS=Arabidopsis thaliana OX=3702 GN=DCR PE=2 SV=1	S	Function unknown	BAHD acyltransferase DCR [Glycine max]
Glyma.05G227400.Wm82.a2.v1	14.1132	32.3762	0.000163239	1.11105	up	[C]	Energy production and conversion	Molecular Function: malic enzyme activity (GO:0004470);; Molecular Function: malate dehydrogenase (decarboxylating) (NAD+) activity (GO:0004471);; Molecular Function: malate dehydrogenase (decarboxylating) (NADP+) activity (GO:0004473);; Biological Process: pyruvate metabolic process (GO:0006090);; Biological Process: malate metabolic process (GO:0006108);; Cellular Component: chloroplast (GO:000…	K00029|0.0e+00|gmx:100782096|K00029 malate dehydrogenase (oxaloacetate-decarboxylating)(NADP+) [EC:1.1.1.40] | (RefSeq) NADP-dependent malic enzyme isoform X1	Pyruvate metabolism (ko00620);; Carbon fixation in photosynthetic organisms (ko00710);; Carbon metabolism (ko01200)	[C]	Energy production and conversion	Malic enzyme, NAD binding domain	NADP-dependent malic enzyme OS=Vitis vinifera OX=29760 PE=2 SV=1	C	Energy production and conversion	NADP-dependent malic enzyme isoform X1 [Glycine max]
Glyma.08G173400.Wm82.a2.v1	6.46244	18.6602	2.36e-05	1.48132	up	--	--	Molecular Function: DNA binding (GO:0003677);; Cellular Component: nucleus (GO:0005634);; Biological Process: regulation of transcription, DNA-templated (GO:0006355);;	K00521|1.1e-34|cmos:111447866|K00521 ferric-chelate reductase [EC:1.16.1.7] | (RefSeq) ferric reduction oxidase 7, chloroplastic-like	--	--	--	No apical meristem (NAM) protein	NAC domain-containing protein 21/22 OS=Arabidopsis thaliana OX=3702 GN=NAC021 PE=1 SV=2	K	Transcription	NAC domain protein [Glycine max]
Glyma.04G247800.Wm82.a2.v1	3.81176	1.5741	0.0280319	-1.35661	down	[TK]	Signal transduction mechanisms;; Transcription	Biological Process: phosphorelay signal transduction system (GO:0000160);;	K14492|3.2e-106|gmx:100801334|K14492 two-component response regulator ARR-A family | (RefSeq) two-component response regulator ORR9	Plant hormone signal transduction (ko04075)	[K]	Transcription	Response regulator receiver domain	Two-component response regulator ORR4 OS=Oryza sativa subsp. indica OX=39946 GN=RR4 PE=2 SV=1	K	Transcription	two-component response regulator ORR9 [Glycine max]
Glyma.16G093900.Wm82.a2.v1	3.27409	7.3286	0.000155882	1.10808	up	[T]	Signal transduction mechanisms	Molecular Function: protein serine/threonine kinase activity (GO:0004674);; Molecular Function: ATP binding (GO:0005524);; Cellular Component: plasma membrane (GO:0005886);; Biological Process: protein phosphorylation (GO:0006468);; Cellular Component: integral component of membrane (GO:0016021);; Biological Process: recognition of pollen (GO:0048544);;	K24104|1.0e-72|thj:104799061|K24104 GPN-loop GTPase | (RefSeq) LOW QUALITY PROTEIN: uncharacterized protein LOC104799061	--	--	--	Protein tyrosine and serine/threonine kinase	G-type lectin S-receptor-like serine/threonine-protein kinase At1g11300 OS=Arabidopsis thaliana OX=3702 GN=At1g11300 PE=2 SV=1	T	Signal transduction mechanisms	G-type lectin S-receptor-like serine/threonine-protein kinase At1g11300 isoform X1 [Glycine max]
Glyma.10G036600.Wm82.a2.v1	1.68828	4.1681	0.0101565	1.23535	up	--	--	Molecular Function: DNA binding (GO:0003677);; Molecular Function: transcription factor activity, sequence-specific DNA binding (GO:0003700);; Cellular Component: nucleus (GO:0005634);;	K09286|4.6e-24|egr:104424314|K09286 EREBP-like factor | (RefSeq) ethylene-responsive transcription factor ERF105	--	--	--	AP2 domain	Ethylene-responsive transcription factor ERF098 OS=Arabidopsis thaliana OX=3702 GN=ERF098 PE=1 SV=1	K	Transcription	ethylene-responsive transcription factor ERF098-like protein [Glycine max]
Glyma.06G149700.Wm82.a2.v1	4.61496	1.53608	0.00353368	-1.62982	down	--	--	--	--	--	[O]	Posttranslational modification, protein turnover, chaperones	DnaJ domain	--	O	Posttranslational modification, protein turnover, chaperones	hypothetical protein GLYMA_06G149700 [Glycine max]
Glyma.10G138300.Wm82.a2.v1	13.4838	29.7334	0.00698283	1.09744	up	--	--	Molecular Function: transcription factor activity, sequence-specific DNA binding (GO:0003700);; Cellular Component: nucleus (GO:0005634);; Molecular Function: sequence-specific DNA binding (GO:0043565);;	K13424|1.6e-22|pvu:PHAVU_010G062500g|K13424 WRKY transcription factor 33 | (RefSeq) hypothetical protein	MAPK signaling pathway - plant (ko04016);; Plant-pathogen interaction (ko04626)	--	--	WRKY DNA -binding domain	Probable WRKY transcription factor 47 OS=Arabidopsis thaliana OX=3702 GN=WRKY47 PE=1 SV=2	K	Transcription	probable WRKY transcription factor 47 isoform X1 [Glycine max]
Glyma.03G194100.Wm82.a2.v1	2.32711	1.10921	0.00999518	-1.12749	down	[C]	Energy production and conversion	Molecular Function: acid phosphatase activity (GO:0003993);; Cellular Component: integral component of membrane (GO:0016021);; Molecular Function: metal ion binding (GO:0046872);;	K22390|1.7e-298|gmx:100819446|K22390 acid phosphatase type 7 | (RefSeq) purple acid phosphatase 22	--	[G]	Carbohydrate transport and metabolism	Calcineurin-like phosphoesterase	Purple acid phosphatase 22 OS=Arabidopsis thaliana OX=3702 GN=PAP22 PE=2 SV=1	G	Carbohydrate transport and metabolism	purple acid phosphatase 22 [Glycine max]
Glyma.15G168800.Wm82.a2.v1	0.866722	2.403	0.00761571	1.39327	up	--	--	Cellular Component: nucleus (GO:0005634);; Biological Process: regulation of transcription, DNA-templated (GO:0006355);; Molecular Function: sequence-specific DNA binding (GO:0043565);;	K09338|6.1e-86|vra:106760072|K09338 homeobox-leucine zipper protein | (RefSeq) homeobox-leucine zipper protein HAT22-like	--	[K]	Transcription	Homeodomain	Homeobox-leucine zipper protein HAT22 OS=Arabidopsis thaliana OX=3702 GN=HAT22 PE=1 SV=1	K	Transcription	homeobox-leucine zipper protein HOX17 [Glycine max]
Glyma.02G039900.Wm82.a2.v1	7.80773	3.26631	0.000196622	-1.32994	down	--	--	Cellular Component: integral component of membrane (GO:0016021);;	K09122|2.0e-72|sbi:8057957|K09122 uncharacterized protein | (RefSeq) uncharacterized protein LOC8057957	--	--	--	Protein of unknown function (DUF707)	--	S	Function unknown	hypothetical protein D0Y65_002913, partial [Glycine soja]
Glyma.15G271900.Wm82.a2.v1	31.7981	92.3773	7.43e-09	1.48571	up	--	--	Molecular Function: transcriptional activator activity, RNA polymerase II transcription regulatory region sequence-specific binding (GO:0001228);; Cellular Component: nucleus (GO:0005634);; Molecular Function: protein dimerization activity (GO:0046983);;	K18878|3.0e-07|cann:107866053|K18878 BHLH transcription factor Upa20 | (RefSeq) Upa20; transcription factor bHLH137-like	Plant-pathogen interaction (ko04626)	--	--	Helix-loop-helix DNA-binding domain	Transcription factor bHLH130 OS=Arabidopsis thaliana OX=3702 GN=BHLH130 PE=1 SV=1	K	Transcription	transcription factor bHLH130 isoform X2 [Glycine max]
Glyma.05G137500.Wm82.a2.v1	1.45123	0.523596	0.00593638	-1.49924	down	[Q]	Secondary metabolites biosynthesis, transport and catabolism	Molecular Function: metal ion binding (GO:0046872);; Molecular Function: dioxygenase activity (GO:0051213);;	K05658|1.1e-121|cpep:111781709|K05658 ATP-binding cassette, subfamily B (MDR/TAP), member 1 [EC:7.6.2.2] | (RefSeq) uncharacterized protein LOC111781709	ABC transporters (ko02010)	[QR]	Secondary metabolites biosynthesis, transport and catabolism;; General function prediction only	2OG-Fe(II) oxygenase superfamily	Protein SRG1 OS=Arabidopsis thaliana OX=3702 GN=SRG1 PE=2 SV=1	Q	Secondary metabolites biosynthesis, transport and catabolism	protein SRG1 [Glycine max]
Glyma.14G206500.Wm82.a2.v1	0.273721	0.118198	0.0267011	-1.26495	down	--	--	Molecular Function: ADP binding (GO:0043531);;	K13459|1.2e-234|var:108336631|K13459 disease resistance protein RPS2 | (RefSeq) disease resistance protein RPS2-like	Plant-pathogen interaction (ko04626)	[T]	Signal transduction mechanisms	NB-ARC domain	Disease resistance protein At4g27190 OS=Arabidopsis thaliana OX=3702 GN=At4g27190 PE=2 SV=1	T	Signal transduction mechanisms	probable disease resistance protein At4g27220 [Glycine max]
Glyma.08G110300.Wm82.a2.v1	2.42619	5.70588	0.00231868	1.18055	up	[Q]	Secondary metabolites biosynthesis, transport and catabolism	Biological Process: biosynthetic process (GO:0009058);; Molecular Function: naringenin-chalcone synthase activity (GO:0016210);;	K00660|2.2e-224|gmx:100791524|K00660 chalcone synthase [EC:2.3.1.74] | (RefSeq) CHS3; chalcone synthase 3	Flavonoid biosynthesis (ko00941);; Circadian rhythm - plant (ko04712)	--	--	Chalcone and stilbene synthases, N-terminal domain	Chalcone synthase 3 OS=Glycine max OX=3847 GN=CHS3 PE=3 SV=1	H	Coenzyme transport and metabolism	chalcone synthase 3 [Glycine max]
Glyma.11G060900.Wm82.a2.v1	24.9276	12.589	2.21e-05	-1.05488	down	--	--	Cellular Component: chloroplast thylakoid (GO:0009534);;	--	--	--	--	--	--	--	--	uncharacterized protein LOC100788441 [Glycine max]
Glyma.10G260900.Wm82.a2.v1	9.38862	4.15567	0.0146083	-1.26026	down	[G]	Carbohydrate transport and metabolism	Molecular Function: alpha-L-fucosidase activity (GO:0004560);;	K15923|0.0e+00|gmx:100817294|K15923 alpha-L-fucosidase 2 [EC:3.2.1.51] | (RefSeq) alpha-L-fucosidase 2	Other glycan degradation (ko00511)	--	--	Glycosyl hydrolase family 65, N-terminal domain	Alpha-L-fucosidase 2 OS=Arabidopsis thaliana OX=3702 GN=FUC95A PE=1 SV=1	S	Function unknown	alpha-L-fucosidase 2 [Glycine max]
Glyma.09G185500.Wm82.a2.v1	3.69515	0.173682	1.01e-08	-4.45464	down	--	--	--	--	--	--	--	--	--	--	--	hypothetical protein GLYMA_09G185500 [Glycine max]
Glyma.01G203500.Wm82.a2.v1	3.50431	8.63335	0.00186644	1.25227	up	[T]	Signal transduction mechanisms	Molecular Function: protein serine/threonine kinase activity (GO:0004674);; Molecular Function: ATP binding (GO:0005524);;	K00924|5.4e-148|qsu:112032229|K00924 kinase [EC:2.7.1.-] | (RefSeq) probable serine/threonine-protein kinase PBL19	--	[T]	Signal transduction mechanisms	Protein tyrosine and serine/threonine kinase	Probable serine/threonine-protein kinase PBL19 OS=Arabidopsis thaliana OX=3702 GN=PBL19 PE=1 SV=1	T	Signal transduction mechanisms	NAK-type protein kinase [Glycine max]
Glyma.17G128000.Wm82.a2.v1	9.40732	44.0981	2.05e-05	2.18292	up	[C]	Energy production and conversion	Molecular Function: malate synthase activity (GO:0004474);; Cellular Component: cytoplasm (GO:0005737);; Biological Process: glyoxylate cycle (GO:0006097);; Biological Process: tricarboxylic acid cycle (GO:0006099);;	K01638|0.0e+00|gmx:732628|K01638 malate synthase [EC:2.3.3.9] | (RefSeq) MS; malate synthase, glyoxysomal	Pyruvate metabolism (ko00620);; Glyoxylate and dicarboxylate metabolism (ko00630);; Carbon metabolism (ko01200)	[C]	Energy production and conversion	Malate synthase	Malate synthase, glyoxysomal (Fragment) OS=Glycine max OX=3847 PE=2 SV=1	C	Energy production and conversion	malate synthase, glyoxysomal [Glycine max]
Glyma.12G121000.Wm82.a2.v1	5.26234	2.65935	0.00024871	-1.04981	down	--	--	Molecular Function: DNA binding (GO:0003677);; Molecular Function: transcription factor activity, sequence-specific DNA binding (GO:0003700);; Cellular Component: nucleus (GO:0005634);; Biological Process: positive regulation of transcription, DNA-templated (GO:0045893);;	K04374|2.0e-45|mus:103997104|K04374 cyclic AMP-dependent transcription factor ATF-4 | (RefSeq) basic leucine zipper 61-like	Protein processing in endoplasmic reticulum (ko04141)	--	--	bZIP transcription factor	Basic leucine zipper 34 OS=Arabidopsis thaliana OX=3702 GN=BZIP34 PE=1 SV=1	K	Transcription	bZIP transcription factor 48 [Glycine max]
Glyma.15G062700.Wm82.a2.v1	900.021	1869.16	0.000169722	1.00639	up	[S]	Function unknown	Cellular Component: extracellular space (GO:0005615);;	K13449|4.7e-96|gmx:100807250|K13449 pathogenesis-related protein 1 | (RefSeq) pathogenesis-related protein 1	MAPK signaling pathway - plant (ko04016);; Plant hormone signal transduction (ko04075);; Plant-pathogen interaction (ko04626)	[S]	Function unknown	Cysteine-rich secretory protein family	Basic form of pathogenesis-related protein 1 OS=Nicotiana tabacum OX=4097 PE=3 SV=1	--	--	pathogenesis-related protein 1 precursor [Glycine max]
Glyma.08G218600.Wm82.a2.v1	6.44405	13.6699	2.53e-05	1.02567	up	--	--	Molecular Function: transcription factor activity, sequence-specific DNA binding (GO:0003700);; Cellular Component: nucleus (GO:0005634);; Molecular Function: sequence-specific DNA binding (GO:0043565);;	K13424|8.3e-17|crb:17884195|K13424 WRKY transcription factor 33 | (RefSeq) probable WRKY transcription factor 26	MAPK signaling pathway - plant (ko04016);; Plant-pathogen interaction (ko04626)	--	--	WRKY DNA -binding domain	Probable WRKY transcription factor 40 OS=Arabidopsis thaliana OX=3702 GN=WRKY40 PE=1 SV=1	K	Transcription	WRKY transcription factor 56 [Glycine max]
Glyma.05G153200.Wm82.a2.v1	9.54454	22.5758	1.47e-06	1.19217	up	[Q]	Secondary metabolites biosynthesis, transport and catabolism	Biological Process: biosynthetic process (GO:0009058);; Molecular Function: naringenin-chalcone synthase activity (GO:0016210);;	K00660|3.7e-224|gmx:111828534|K00660 chalcone synthase [EC:2.3.1.74] | (RefSeq) CHS2; chalcone synthase 2	Flavonoid biosynthesis (ko00941);; Circadian rhythm - plant (ko04712)	--	--	Chalcone and stilbene synthases, N-terminal domain	Chalcone synthase 5 OS=Glycine max OX=3847 GN=CHS5 PE=3 SV=1	H	Coenzyme transport and metabolism	chalcone synthase 2 [Glycine max]
Glyma.03G119500.Wm82.a2.v1	220.376	105.408	5.66e-08	-1.12978	down	[F]	Nucleotide transport and metabolism	Biological Process: photosynthesis (GO:0015979);; Biological Process: chlorophyll biosynthetic process (GO:0015995);; Molecular Function: metal ion binding (GO:0046872);; Molecular Function: magnesium-protoporphyrin IX monomethyl ester (oxidative) cyclase activity (GO:0048529);;	K04035|8.1e-241|gmx:100805393|K04035 magnesium-protoporphyrin IX monomethyl ester (oxidative) cyclase [EC:1.14.13.81] | (RefSeq) magnesium-protoporphyrin IX monomethyl ester [oxidative] cyclase, chloroplastic	Porphyrin and chlorophyll metabolism (ko00860)	--	--	Rubrerythrin	Magnesium-protoporphyrin IX monomethyl ester [oxidative] cyclase, chloroplastic OS=Euphorbia esula OX=3993 GN=CRD1 PE=3 SV=1	S	Function unknown	magnesium-protoporphyrin IX monomethyl ester [oxidative] cyclase, chloroplastic [Glycine max]
Glyma.04G003200.Wm82.a2.v1	30.0294	11.9636	0.000202766	-1.40639	down	[G]	Carbohydrate transport and metabolism	Cellular Component: vacuole (GO:0005773);; Cellular Component: plasma membrane (GO:0005886);; Cellular Component: plasmodesma (GO:0009506);; Molecular Function: water channel activity (GO:0015250);; Cellular Component: integral component of membrane (GO:0016021);;	K09872|4.4e-155|gmx:100306103|K09872 aquaporin PIP | (RefSeq) aquaporin PIP2-7	--	[G]	Carbohydrate transport and metabolism	Major intrinsic protein	Aquaporin PIP2-7 OS=Arabidopsis thaliana OX=3702 GN=PIP2-7 PE=1 SV=2	G	Carbohydrate transport and metabolism	aquaporin PIP2-1 [Glycine max]
Glyma.09G255700.Wm82.a2.v1	2.78483	1.29751	0.013993	-1.17325	down	[M]	Cell wall/membrane/envelope biogenesis	Molecular Function: transmembrane receptor protein serine/threonine kinase activity (GO:0004675);; Molecular Function: ATP binding (GO:0005524);; Cellular Component: plasma membrane (GO:0005886);; Biological Process: protein phosphorylation (GO:0006468);; Cellular Component: integral component of membrane (GO:0016021);;	K01180|1.1e-76|cmax:111487562|K01180 endo-1,3(4)-beta-glucanase [EC:3.2.1.6] | (RefSeq) uncharacterized protein LOC111487562	--	[T]	Signal transduction mechanisms	Protein kinase domain	Probable serine/threonine-protein kinase At1g01540 OS=Arabidopsis thaliana OX=3702 GN=At1g01540 PE=1 SV=2	T	Signal transduction mechanisms	probable serine/threonine-protein kinase At1g01540 [Glycine max]
Glyma.03G187800.Wm82.a2.v1	3.08302	1.56884	0.0495695	-1.04125	down	--	--	Molecular Function: transcription regulatory region sequence-specific DNA binding (GO:0000976);; Molecular Function: RNA polymerase II regulatory region sequence-specific DNA binding (GO:0000977);; Molecular Function: chromatin binding (GO:0003682);; Cellular Component: nucleus (GO:0005634);; Molecular Function: histone binding (GO:0042393);; Biological Process: positive regulation of transcripti…	--	--	--	--	--	--	G	Carbohydrate transport and metabolism	hypothetical protein GLYMA_03G187800 [Glycine max]
Glyma.15G210300.Wm82.a2.v1	2.42612	1.24044	0.0245616	-1.04051	down	[M]	Cell wall/membrane/envelope biogenesis	Molecular Function: dTDP-glucose 4,6-dehydratase activity (GO:0008460);; Biological Process: nucleotide-sugar metabolic process (GO:0009225);;	K12450|0.0e+00|gmx:100785885|K12450 UDP-glucose 4,6-dehydratase [EC:4.2.1.76] | (RefSeq) trifunctional UDP-glucose 4,6-dehydratase/UDP-4-keto-6-deoxy-D-glucose 3,5-epimerase/UDP-4-keto-L-rhamnose-reductase RHM1	Amino sugar and nucleotide sugar metabolism (ko00520)	[G]	Carbohydrate transport and metabolism	GDP-mannose 4,6 dehydratase	Trifunctional UDP-glucose 4,6-dehydratase/UDP-4-keto-6-deoxy-D-glucose 3,5-epimerase/UDP-4-keto-L-rhamnose-reductase RHM1 OS=Arabidopsis thaliana OX=3702 GN=RHM1 PE=1 SV=1	G	Carbohydrate transport and metabolism	trifunctional UDP-glucose 4,6-dehydratase/UDP-4-keto-6-deoxy-D-glucose 3,5-epimerase/UDP-4-keto-L-rhamnose-reductase RHM1 [Glycine max]
Glyma.06G100900.Wm82.a2.v1	4.51295	9.75103	0.000903178	1.06023	up	--	--	--	--	--	--	--	--	--	--	--	uncharacterized protein LOC100500381 [Glycine max]
Glyma.06G000400.Wm82.a2.v1	0.371123	0.84793	0.0432136	1.12798	up	--	--	--	K00276|5.5e-06|bna:106398096|K00276 primary-amine oxidase [EC:1.4.3.21] | (RefSeq) primary amine oxidase 2-like	Glycine, serine and threonine metabolism (ko00260);; Tyrosine metabolism (ko00350);; Phenylalanine metabolism (ko00360);; beta-Alanine metabolism (ko00410);; Isoquinoline alkaloid biosynthesis (ko00950);; Tropane, piperidine and pyridine alkaloid biosynthesis (ko00960)	--	--	RWP-RK domain	Protein NLP1 OS=Arabidopsis thaliana OX=3702 GN=NLP1 PE=2 SV=1	K	Transcription	protein NLP2 isoform X2 [Glycine max]
Glyma.15G251400.Wm82.a2.v1	4.68442	1.24536	0.000194921	-1.97767	down	--	--	--	--	--	--	--	--	--	--	--	hypothetical protein GLYMA_15G251400 [Glycine max]
Glyma.07G033700.Wm82.a2.v1	3.90567	1.70276	0.00305209	-1.25145	down	[Q]	Secondary metabolites biosynthesis, transport and catabolism	Molecular Function: metal ion binding (GO:0046872);; Molecular Function: dioxygenase activity (GO:0051213);;	K23947|2.2e-33|peq:110038668|K23947 2-oxoglutarate-dependent dioxygenase [EC:1.14.11.-] | (RefSeq) 2-oxoglutarate-dependent dioxygenase DAO-like	Tryptophan metabolism (ko00380)	[QR]	Secondary metabolites biosynthesis, transport and catabolism;; General function prediction only	2OG-Fe(II) oxygenase superfamily	Probable 2-oxoglutarate-dependent dioxygenase AOP1.2 OS=Arabidopsis thaliana OX=3702 GN=AOP1.2 PE=2 SV=1	Q	Secondary metabolites biosynthesis, transport and catabolism	probable 2-oxoglutarate-dependent dioxygenase AOP1 [Glycine max]
Glyma.13G302500.Wm82.a2.v1	8.90752	21.5019	0.000111046	1.22487	up	--	--	Molecular Function: transferase activity, transferring acyl groups other than amino-acyl groups (GO:0016747);;	K13264|1.1e-60|lja:Lj2g3v1090790.1|K13264 isoflavone 7-O-glucoside-6''-O-malonyltransferase [EC:2.3.1.115] | (RefSeq) Lj2g3v1090790.1; -	Isoflavonoid biosynthesis (ko00943);; Flavone and flavonol biosynthesis (ko00944)	--	--	Transferase family	Phenolic glucoside malonyltransferase 1 OS=Nicotiana tabacum OX=4097 GN=mat1 PE=1 SV=1	S	Function unknown	coumaroyl-CoA:anthocyanidin 3-O-glucoside-6''-O-coumaroyltransferase 2 [Glycine max]
Glyma.09G040800.Wm82.a2.v1	1.18338	0.508579	0.0351427	-1.25268	down	--	--	Molecular Function: protein phosphatase inhibitor activity (GO:0004864);; Cellular Component: nucleus (GO:0005634);; Cellular Component: cytoplasm (GO:0005737);; Biological Process: defense response (GO:0006952);; Biological Process: abscisic acid-activated signaling pathway (GO:0009738);; Molecular Function: abscisic acid binding (GO:0010427);; Molecular Function: signaling receptor activity (GO…	--	--	--	--	Pathogenesis-related protein Bet v 1 family	Major allergen Pru ar 1 OS=Prunus armeniaca OX=36596 PE=1 SV=1	S	Function unknown	SRPBCC ligand-binding domain superfamily protein [Glycine max]
Glyma.18G300300.Wm82.a2.v1	1.52945	3.81703	0.000728853	1.26729	up	--	--	Molecular Function: ubiquitin-protein transferase activity (GO:0004842);; Molecular Function: zinc ion binding (GO:0008270);;	K10260|4.0e-10|cre:CHLREDRAFT_205525|K10260 F-box and WD-40 domain protein 7 | (RefSeq) predicted protein	Ubiquitin mediated proteolysis (ko04120)	[S]	Function unknown	U-box domain	Putative E3 ubiquitin-protein ligase LIN-1 OS=Lotus japonicus OX=34305 GN=CERBERUS PE=2 SV=2	S	Function unknown	putative E3 ubiquitin-protein ligase LIN-1 isoform X1 [Glycine max]
Glyma.10G042300.Wm82.a2.v1	5.30368	2.76227	6.49e-05	-1.00501	down	--	--	--	--	--	--	--	Domain of unknown function (DUF4378)	--	S	Function unknown	uncharacterized protein LOC100814302 [Glycine max]
Glyma.11G230100.Wm82.a2.v1	2.10008	1.01314	0.00622251	-1.10567	down	--	--	Molecular Function: phosphatidylinositol phospholipase C activity (GO:0004435);; Biological Process: lipid catabolic process (GO:0016042);; Biological Process: phosphatidylinositol-mediated signaling (GO:0048015);; Biological Process: release of sequestered calcium ion into cytosol (GO:0051209);;	K05857|0.0e+00|gmx:100784534|K05857 phosphatidylinositol phospholipase C, delta [EC:3.1.4.11] | (RefSeq) phosphoinositide phospholipase C 2	Inositol phosphate metabolism (ko00562);; Phosphatidylinositol signaling system (ko04070)	[T]	Signal transduction mechanisms	Phosphatidylinositol-specific phospholipase C, X domain	Phosphoinositide phospholipase C 2 OS=Arabidopsis thaliana OX=3702 GN=PLC2 PE=1 SV=1	I	Lipid transport and metabolism	phosphoinositide phospholipase C 2-like [Glycine soja]
Glyma.20G049800.Wm82.a2.v1	7.58671	2.15045	1.35e-08	-1.8788	down	--	--	Cellular Component: integral component of membrane (GO:0016021);;	--	--	--	--	Probable lipid transfer	Non-specific lipid transfer protein GPI-anchored 2 OS=Arabidopsis thaliana OX=3702 GN=LTPG2 PE=2 SV=1	S	Function unknown	non-specific lipid transfer protein GPI-anchored 2 [Glycine max]
Glyma.10G166400.Wm82.a2.v1	9.49207	4.85304	0.000356519	-1.03361	down	--	--	Molecular Function: molecular_function (GO:0003674);; Molecular Function: nucleic acid binding (GO:0003676);; Molecular Function: RNA binding (GO:0003723);; Molecular Function: catalytic activity (GO:0003824);; Molecular Function: nuclease activity (GO:0004518);; Molecular Function: endonuclease activity (GO:0004519);; Molecular Function: binding (GO:0005488);; Cellular Component: cellular_compon…	--	--	[R]	General function prediction only	PPR repeat family	Pentatricopeptide repeat-containing protein At3g04760, chloroplastic OS=Arabidopsis thaliana OX=3702 GN=At3g04760 PE=2 SV=1	L	Replication, recombination and repair	pentatricopeptide repeat-containing protein At3g04760, chloroplastic [Glycine max]
Glyma.20G143700.Wm82.a2.v1	1.02247	2.7789	0.0079752	1.37891	up	--	--	--	--	--	--	--	--	--	--	--	uncharacterized protein LOC100527845 [Glycine max]
Glyma.14G031200.Wm82.a2.v1	21.8452	10.703	0.000200617	-1.101	down	[I]	Lipid transport and metabolism	Molecular Function: farnesyl-diphosphate farnesyltransferase activity (GO:0004310);; Biological Process: carotenoid biosynthetic process (GO:0016117);; Molecular Function: geranylgeranyl-diphosphate geranylgeranyltransferase activity (GO:0016767);; Molecular Function: squalene synthase activity (GO:0051996);;	K02291|1.5e-228|gmx:100811518|K02291 15-cis-phytoene synthase [EC:2.5.1.32] | (RefSeq) phytoene synthase 2, chloroplastic	Carotenoid biosynthesis (ko00906)	[I]	Lipid transport and metabolism	Squalene/phytoene synthase	Phytoene synthase, chloroplastic OS=Daucus carota OX=4039 GN=PSY PE=2 SV=1	I	Lipid transport and metabolism	phytoene synthase 2, chloroplastic [Glycine max]
Glyma.11G228800.Wm82.a2.v1	18.3369	5.51499	3.57e-09	-1.79989	down	--	--	Biological Process: response to light stimulus (GO:0009416);; Cellular Component: photosystem I (GO:0009522);; Cellular Component: photosystem II (GO:0009523);; Cellular Component: chloroplast thylakoid membrane (GO:0009535);; Biological Process: photosynthesis, light harvesting in photosystem I (GO:0009768);; Cellular Component: chloroplast envelope (GO:0009941);; Cellular Component: plastoglobu…	K08915|3.6e-160|gmx:100794604|K08915 light-harvesting complex II chlorophyll a/b binding protein 4 | (RefSeq) chlorophyll a-b binding protein CP29.3, chloroplastic	Photosynthesis - antenna proteins (ko00196)	--	--	Chlorophyll A-B binding protein	Chlorophyll a-b binding protein CP29.3, chloroplastic OS=Arabidopsis thaliana OX=3702 GN=LHCB4.3 PE=2 SV=1	P	Inorganic ion transport and metabolism	chlorophyll a-b binding protein CP29.3, chloroplastic [Glycine max]
Glyma.18G212200.Wm82.a2.v1	0.68135	1.79134	0.0166106	1.3416	up	[T]	Signal transduction mechanisms	Molecular Function: protein serine/threonine kinase activity (GO:0004674);; Molecular Function: ATP binding (GO:0005524);; Biological Process: signal transduction (GO:0007165);;	K07198|6.5e-268|gmx:100803787|K07198 5'-AMP-activated protein kinase, catalytic alpha subunit [EC:2.7.11.11] | (RefSeq) CBL-interacting protein kinase 2	--	[T]	Signal transduction mechanisms	Protein kinase domain	CBL-interacting protein kinase 2 OS=Oryza sativa subsp. japonica OX=39947 GN=CIPK2 PE=2 SV=1	T	Signal transduction mechanisms	CBL-interacting protein kinase 2 [Glycine max]
Glyma.13G316000.Wm82.a2.v1	1.19841	0.547187	0.0410166	-1.20505	down	--	--	Biological Process: signal transduction (GO:0007165);;	K20642|1.6e-209|gmx:100798012|K20642 Rho GTPase-activating protein 22/24/25 | (RefSeq) rho GTPase-activating protein 5	--	[T]	Signal transduction mechanisms	RhoGAP domain	Rho GTPase-activating protein 1 OS=Arabidopsis thaliana OX=3702 GN=ROPGAP1 PE=2 SV=1	T	Signal transduction mechanisms	rho GTPase-activating protein 5 [Glycine max]
Glyma.07G265000.Wm82.a2.v1	0.843355	4.43073	3.89e-05	2.3127	up	--	--	--	--	--	--	--	PDDEXK-like family of unknown function	--	S	Function unknown	uncharacterized protein LOC100800496 [Glycine max]
Glyma.01G106500.Wm82.a2.v1	0.506546	0.15217	0.0202513	-1.75764	down	--	--	--	--	--	--	--	--	--	S	Function unknown	uncharacterized protein LOC100782156 [Glycine max]
Glyma.12G175800.Wm82.a2.v1	1.47764	4.84879	0.00604924	1.61068	up	[P]	Inorganic ion transport and metabolism	Molecular Function: carbonate dehydratase activity (GO:0004089);; Molecular Function: zinc ion binding (GO:0008270);;	K01674|1.7e-114|gmx:102660002|K01674 carbonic anhydrase [EC:4.2.1.1] | (RefSeq) bifunctional monodehydroascorbate reductase and carbonic anhydrase nectarin-3	Nitrogen metabolism (ko00910)	[R]	General function prediction only	Eukaryotic-type carbonic anhydrase	Alpha carbonic anhydrase 7 OS=Arabidopsis thaliana OX=3702 GN=ACA7 PE=2 SV=1	P	Inorganic ion transport and metabolism	hypothetical protein GLYMA_12G175800 [Glycine max]
Glyma.05G066100.Wm82.a2.v1	92.1747	38.5562	1.97e-06	-1.33076	down	--	--	Cellular Component: integral component of membrane (GO:0016021);;	--	--	--	--	--	Light-harvesting complex-like protein 3 isotype 2, chloroplastic OS=Arabidopsis thaliana OX=3702 GN=LIL3.2 PE=1 SV=1	S	Function unknown	light-harvesting complex-like protein 3 isotype 2, chloroplastic [Glycine max]
Glyma.14G185700.Wm82.a2.v1	48.0943	20.8805	1.03e-06	-1.275	down	[H]	Coenzyme transport and metabolism	Biological Process: protoporphyrinogen IX biosynthetic process (GO:0006782);; Molecular Function: glutamyl-tRNA reductase activity (GO:0008883);; Molecular Function: NADP binding (GO:0050661);;	K02492|5.0e-296|gmx:100815985|K02492 glutamyl-tRNA reductase [EC:1.2.1.70] | (RefSeq) glutamyl-tRNA reductase 1, chloroplastic	Porphyrin and chlorophyll metabolism (ko00860)	--	--	Shikimate / quinate 5-dehydrogenase	Glutamyl-tRNA reductase 1, chloroplastic OS=Cucumis sativus OX=3659 GN=HEMA1 PE=2 SV=1	H	Coenzyme transport and metabolism	glutamyl-tRNA reductase 1, chloroplastic [Glycine max]
Glyma.13G357100.Wm82.a2.v1	3.80549	1.69178	0.000896876	-1.23819	down	--	--	Cellular Component: nucleus (GO:0005634);; Biological Process: regulation of transcription, DNA-templated (GO:0006355);; Molecular Function: lipid binding (GO:0008289);; Molecular Function: sequence-specific DNA binding (GO:0043565);;	K09338|0.0e+00|gmx:100808292|K09338 homeobox-leucine zipper protein | (RefSeq) homeobox-leucine zipper protein GLABRA 2	--	--	--	START domain	Homeobox-leucine zipper protein GLABRA 2 OS=Arabidopsis thaliana OX=3702 GN=GL2 PE=1 SV=3	K	Transcription	homeobox-leucine zipper protein GLABRA 2 [Glycine max]
Glyma.20G193100.Wm82.a2.v1	4.05734	1.96306	0.0233745	-1.27833	down	[J]	Translation, ribosomal structure and biogenesis	Molecular Function: structural constituent of ribosome (GO:0003735);; Cellular Component: ribosome (GO:0005840);; Biological Process: translation (GO:0006412);; Molecular Function: rRNA binding (GO:0019843);;	K02933|1.2e-52|gmx:100811303|K02933 large subunit ribosomal protein L6 | (RefSeq) uncharacterized protein LOC100811303	Ribosome (ko03010)	[J]	Translation, ribosomal structure and biogenesis	Ribosomal protein L6	60S ribosomal protein L6, mitochondrial OS=Marchantia polymorpha OX=3197 GN=RPL6 PE=3 SV=2	J	Translation, ribosomal structure and biogenesis	60S ribosomal protein L6, mitochondrial-like [Glycine max]
Glyma.02G184700.Wm82.a2.v1	13.9511	6.837	0.00124158	-1.10383	down	--	--	--	--	--	--	--	--	--	--	--	uncharacterized protein LOC100781101 [Glycine max]
Glyma.19G010800.Wm82.a2.v1	0.297843	0.969228	0.00978884	1.62528	up	[C]	Energy production and conversion	Molecular Function: aldehyde dehydrogenase (NAD) activity (GO:0004029);;	K00128|4.8e-275|gmx:100798892|K00128 aldehyde dehydrogenase (NAD+) [EC:1.2.1.3] | (RefSeq) aldehyde dehydrogenase family 2 member B7, mitochondrial isoform X1	Glycolysis / Gluconeogenesis (ko00010);; Ascorbate and aldarate metabolism (ko00053);; Fatty acid degradation (ko00071);; Valine, leucine and isoleucine degradation (ko00280);; Lysine degradation (ko00310);; Arginine and proline metabolism (ko00330);; Histidine metabolism (ko00340);; Tryptophan metabolism (ko00380);; beta-Alanine metabolism (ko00410);; Glycerolipid metabolism (ko00561);; Pyruvate…	[C]	Energy production and conversion	Aldehyde dehydrogenase family	Aldehyde dehydrogenase family 2 member B7, mitochondrial OS=Arabidopsis thaliana OX=3702 GN=ALDH2B7 PE=1 SV=2	C	Energy production and conversion	hypothetical protein GLYMA_19G010800 [Glycine max]
Glyma.17G065300.Wm82.a2.v1	2.16445	0.445533	0.000477166	-2.33194	down	[G]	Carbohydrate transport and metabolism	Molecular Function: hydrolase activity, hydrolyzing O-glycosyl compounds (GO:0004553);; Cellular Component: cell wall (GO:0005618);; Biological Process: xyloglucan metabolic process (GO:0010411);; Molecular Function: xyloglucan:xyloglucosyl transferase activity (GO:0016762);; Biological Process: cell wall biogenesis (GO:0042546);; Cellular Component: apoplast (GO:0048046);; Biological Process: ce…	K14504|1.4e-164|gmx:100801634|K14504 xyloglucan:xyloglucosyl transferase TCH4 [EC:2.4.1.207] | (RefSeq) probable xyloglucan endotransglucosylase/hydrolase protein 23	Plant hormone signal transduction (ko04075)	--	--	Glycosyl hydrolases family 16	Probable xyloglucan endotransglucosylase/hydrolase protein 23 OS=Arabidopsis thaliana OX=3702 GN=XTH23 PE=2 SV=1	G	Carbohydrate transport and metabolism	probable xyloglucan endotransglucosylase/hydrolase protein 23 [Glycine max]
Glyma.17G065200.Wm82.a2.v1	2.10863	0.455247	5.14e-05	-2.2358	down	[G]	Carbohydrate transport and metabolism	Molecular Function: hydrolase activity, hydrolyzing O-glycosyl compounds (GO:0004553);; Cellular Component: cell wall (GO:0005618);; Biological Process: xyloglucan metabolic process (GO:0010411);; Molecular Function: xyloglucan:xyloglucosyl transferase activity (GO:0016762);; Biological Process: cell wall biogenesis (GO:0042546);; Cellular Component: apoplast (GO:0048046);; Biological Process: ce…	K14504|1.0e-167|gmx:547479|K14504 xyloglucan:xyloglucosyl transferase TCH4 [EC:2.4.1.207] | (RefSeq) 19-1-5; syringolide-induced protein 19-1-5 precursor	Plant hormone signal transduction (ko04075)	--	--	Glycosyl hydrolases family 16	Probable xyloglucan endotransglucosylase/hydrolase protein 23 OS=Arabidopsis thaliana OX=3702 GN=XTH23 PE=2 SV=1	G	Carbohydrate transport and metabolism	syringolide-induced protein 19-1-5 precursor [Glycine max]
Glyma.13G356100.Wm82.a2.v1	24.1328	11.0107	2.7e-06	-1.19893	down	[C]	Energy production and conversion	Molecular Function: electron carrier activity (GO:0009055);; Molecular Function: iron-sulfur cluster binding (GO:0051536);;	--	--	--	--	2Fe-2S iron-sulfur cluster binding domain	Photosynthetic NDH subunit of subcomplex B 3, chloroplastic OS=Arabidopsis thaliana OX=3702 GN=PNSB3 PE=2 SV=1	C	Energy production and conversion	photosynthetic NDH subunit of subcomplex B [Glycine max]
Glyma.09G082900.Wm82.a2.v1	2.3551	5.40772	0.00489885	1.14985	up	--	--	Molecular Function: UDP-glycosyltransferase activity (GO:0008194);; Cellular Component: intracellular membrane-bounded organelle (GO:0043231);;	K22950|4.2e-105|fve:101295404|K22950 acylphloroglucinol glucosyltransferase [EC:2.4.1.358] | (RefSeq) anthocyanidin 3-O-glucosyltransferase 2-like	--	[GC]	Carbohydrate transport and metabolism;; Energy production and conversion	UDP-glucoronosyl and UDP-glucosyl transferase	UDP-glycosyltransferase 43 OS=Pueraria montana var. lobata OX=3893 GN=UGT43 PE=1 SV=2	--	--	hypothetical protein GLYMA_09G082900 [Glycine max]
Glyma.15G088900.Wm82.a2.v1	4.2379	2.13455	0.0041949	-1.0547	down	[IR]	Lipid transport and metabolism;; General function prediction only	Molecular Function: hydrolase activity, acting on ester bonds (GO:0016788);;	K00679|1.4e-39|cic:CICLE_v10027727mg|K00679 phospholipid:diacylglycerol acyltransferase [EC:2.3.1.158] | (RefSeq) hypothetical protein	Glycerolipid metabolism (ko00561)	--	--	GDSL-like Lipase/Acylhydrolase	GDSL esterase/lipase At1g29670 OS=Arabidopsis thaliana OX=3702 GN=At1g29670 PE=2 SV=1	S	Function unknown	GDSL esterase/lipase At1g29670 isoform X1 [Glycine max]
Glyma.17G065000.Wm82.a2.v1	1.72397	0.374977	0.0009334	-2.26392	down	[G]	Carbohydrate transport and metabolism	Molecular Function: hydrolase activity, hydrolyzing O-glycosyl compounds (GO:0004553);; Cellular Component: cell wall (GO:0005618);; Biological Process: xyloglucan metabolic process (GO:0010411);; Molecular Function: xyloglucan:xyloglucosyl transferase activity (GO:0016762);; Biological Process: cell wall biogenesis (GO:0042546);; Cellular Component: apoplast (GO:0048046);; Biological Process: ce…	K14504|1.0e-167|gmx:547479|K14504 xyloglucan:xyloglucosyl transferase TCH4 [EC:2.4.1.207] | (RefSeq) 19-1-5; syringolide-induced protein 19-1-5 precursor	Plant hormone signal transduction (ko04075)	--	--	Glycosyl hydrolases family 16	Probable xyloglucan endotransglucosylase/hydrolase protein 23 OS=Arabidopsis thaliana OX=3702 GN=XTH23 PE=2 SV=1	G	Carbohydrate transport and metabolism	syringolide-induced protein 19-1-5 precursor [Glycine max]
Glycine_max_newGene_2057	0.361806	0.841405	0.031055	1.17327	up	--	--	Cellular Component: integral component of membrane (GO:0016021);;	--	--	--	--	--	--	S	Function unknown	serine/threonine-protein phosphatase 7 long form homolog [Glycine max]
Glyma.19G188500.Wm82.a2.v1	0.926473	0.415582	0.0343389	-1.18961	down	[J]	Translation, ribosomal structure and biogenesis	Cellular Component: cytoplasm (GO:0005737);; Biological Process: ribosome disassembly (GO:0032790);; Molecular Function: ribosome binding (GO:0043022);; Biological Process: nuclear-transcribed mRNA catabolic process, non-stop decay (GO:0070481);; Biological Process: nonfunctional rRNA decay (GO:0070651);; Biological Process: nuclear-transcribed mRNA catabolic process, no-go decay (GO:0070966);; B…	K06965|7.4e-203|gmx:100803618|K06965 protein pelota | (RefSeq) protein PELOTA 1	mRNA surveillance pathway (ko03015)	[J]	Translation, ribosomal structure and biogenesis	eRF1 domain 1	Protein PELOTA 1 OS=Arabidopsis thaliana OX=3702 GN=PEL1 PE=2 SV=1	J	Translation, ribosomal structure and biogenesis	protein PELOTA 1 [Glycine max]
Glyma.20G222600.Wm82.a2.v1	29.9691	14.5587	2.28e-08	-1.10619	down	[M]	Cell wall/membrane/envelope biogenesis	Molecular Function: calmodulin binding (GO:0005516);; Molecular Function: ATP binding (GO:0005524);; Cellular Component: nucleus (GO:0005634);; Cellular Component: cytoplasm (GO:0005737);; Molecular Function: calcium-dependent protein serine/threonine kinase activity (GO:0009931);; Biological Process: peptidyl-serine phosphorylation (GO:0018105);; Biological Process: intracellular signal transduc…	K08794|9.2e-113|zju:107412304|K08794 calcium/calmodulin-dependent protein kinase I [EC:2.7.11.17] | (RefSeq) phosphoenolpyruvate carboxylase kinase 1-like	--	[T]	Signal transduction mechanisms	Protein kinase domain	Phosphoenolpyruvate carboxylase kinase 1 OS=Arabidopsis thaliana OX=3702 GN=PPCK1 PE=1 SV=1	T	Signal transduction mechanisms	phosphoenolpyruvate carboxylase kinase [Glycine max]
Glyma.20G148100.Wm82.a2.v1	0.297137	1.51682	0.00180147	2.25681	up	[E]	Amino acid transport and metabolism	Molecular Function: cysteine synthase activity (GO:0004124);; Cellular Component: cytoplasm (GO:0005737);; Biological Process: cysteine biosynthetic process from serine (GO:0006535);; Molecular Function: pyridoxal phosphate binding (GO:0030170);;	K01738|5.3e-176|gmx:100101866|K01738 cysteine synthase [EC:2.5.1.47] | (RefSeq) OAS-TL2; cysteine synthase	Cysteine and methionine metabolism (ko00270);; Sulfur metabolism (ko00920);; Carbon metabolism (ko01200);; Biosynthesis of amino acids (ko01230)	[E]	Amino acid transport and metabolism	Pyridoxal-phosphate dependent enzyme	Cysteine synthase OS=Citrullus lanatus OX=3654 PE=1 SV=1	E	Amino acid transport and metabolism	cysteine synthase [Glycine max]
Glyma.19G121600.Wm82.a2.v1	18.1533	37.8753	4.16e-05	1.01094	up	--	--	Cellular Component: nucleus (GO:0005634);; Cellular Component: cytoplasm (GO:0005737);;	--	--	[E]	Amino acid transport and metabolism	Serine hydrolase (FSH1)	Rhodanese-like domain-containing protein 6 OS=Arabidopsis thaliana OX=3702 GN=STR6 PE=2 SV=1	E	Amino acid transport and metabolism	dihydrofolate reductase [Glycine max]
Glyma.05G184500.Wm82.a2.v1	31.0862	69.8731	3.66e-06	1.11867	up	--	--	Molecular Function: transcription factor activity, sequence-specific DNA binding (GO:0003700);; Cellular Component: nucleus (GO:0005634);; Molecular Function: sequence-specific DNA binding (GO:0043565);;	K18835|1.6e-23|egr:104434800|K18835 WRKY transcription factor 2 | (RefSeq) WRKY transcription factor WRKY24	Plant-pathogen interaction (ko04626)	--	--	WRKY DNA -binding domain	Probable WRKY transcription factor 51 OS=Arabidopsis thaliana OX=3702 GN=WRKY51 PE=1 SV=1	K	Transcription	uncharacterized protein LOC100500248 [Glycine max]
Glyma.19G038400.Wm82.a2.v1	36.7399	14.8208	0.000172614	-1.39427	down	[G]	Carbohydrate transport and metabolism	Molecular Function: phosphogluconate dehydrogenase (decarboxylating) activity (GO:0004616);; Cellular Component: cytosol (GO:0005829);; Biological Process: pentose-phosphate shunt, oxidative branch (GO:0009051);; Biological Process: D-gluconate catabolic process (GO:0046177);; Molecular Function: NADP binding (GO:0050661);;	K00033|4.4e-284|gmx:100799034|K00033 6-phosphogluconate dehydrogenase [EC:1.1.1.44 1.1.1.343] | (RefSeq) 6-phosphogluconate dehydrogenase, decarboxylating 3 isoform X2	Pentose phosphate pathway (ko00030);; Glutathione metabolism (ko00480);; Carbon metabolism (ko01200)	[G]	Carbohydrate transport and metabolism	6-phosphogluconate dehydrogenase, C-terminal domain	6-phosphogluconate dehydrogenase, decarboxylating 2 OS=Arabidopsis thaliana OX=3702 GN=PGD2 PE=1 SV=1	G	Carbohydrate transport and metabolism	6-phosphogluconate dehydrogenase, decarboxylating 3 isoform X1 [Glycine max]
Glyma.17G187000.Wm82.a2.v1	11.4632	5.90259	0.000549955	-1.02373	down	[J]	Translation, ribosomal structure and biogenesis	Molecular Function: valine-tRNA ligase activity (GO:0004832);; Molecular Function: ATP binding (GO:0005524);; Cellular Component: cytosol (GO:0005829);; Biological Process: tRNA aminoacylation for protein translation (GO:0006418);; Biological Process: valyl-tRNA aminoacylation (GO:0006438);;	K01873|1.0e-97|gmx:100818869|K01873 valyl-tRNA synthetase [EC:6.1.1.9] | (RefSeq) valine--tRNA ligase, chloroplastic/mitochondrial 2 isoform X1	Aminoacyl-tRNA biosynthesis (ko00970)	[J]	Translation, ribosomal structure and biogenesis	tRNA synthetases class I (I, L, M and V)	Valine--tRNA ligase, chloroplastic/mitochondrial 2 OS=Arabidopsis thaliana OX=3702 GN=EMB2247 PE=3 SV=1	J	Translation, ribosomal structure and biogenesis	hypothetical protein GLYMA_17G187000 [Glycine max]
Glyma.04G156200.Wm82.a2.v1	29.2522	12.7713	2.81e-09	-1.26194	down	--	--	Cellular Component: cytoplasm (GO:0005737);;	K03255|0.0e+00|gmx:100806823|K03255 protein TIF31 | (RefSeq) protein TSS	--	[R]	General function prediction only	Tetratricopeptide repeat	Protein TSS OS=Arabidopsis thaliana OX=3702 GN=TSS PE=1 SV=1	S	Function unknown	protein TSS [Glycine max]
Glyma.14G052500.Wm82.a2.v1	2.05721	8.05232	2.73e-05	1.9163	up	--	--	--	--	--	--	--	--	--	--	--	acanthoscurrin-1 [Glycine max]
Glyma.20G088500.Wm82.a2.v1	1.93516	0.935175	0.0494174	-1.09721	down	--	--	Cellular Component: plasma membrane (GO:0005886);; Cellular Component: membrane (GO:0016020);; Cellular Component: integral component of membrane (GO:0016021);;	--	--	--	--	Domain of unknown function (DUF588)	CASP-like protein 5B3 OS=Arabidopsis thaliana OX=3702 GN=At3g23200 PE=2 SV=1	S	Function unknown	CASP-like protein 5B3 isoform X1 [Glycine max]
Glyma.15G176800.Wm82.a2.v1	1.04476	2.59606	0.0161729	1.22724	up	--	--	Biological Process: signal transduction (GO:0007165);;	K14502|3.2e-26|ccaj:109796099|K14502 protein brassinosteroid insensitive 2 [EC:2.7.11.1] | (RefSeq) shaggy-related protein kinase eta	Plant hormone signal transduction (ko04075)	[G]	Carbohydrate transport and metabolism	--	Shaggy-related protein kinase iota OS=Arabidopsis thaliana OX=3702 GN=ASK9 PE=1 SV=1	T	Signal transduction mechanisms	hypothetical protein GLYMA_15G176800 [Glycine max]
Glyma.09G207500.Wm82.a2.v1	3.55373	1.76658	0.0241406	-1.08732	down	--	--	Cellular Component: nucleus (GO:0005634);; Biological Process: regulation of transcription, DNA-templated (GO:0006355);; Molecular Function: lipid binding (GO:0008289);; Molecular Function: sequence-specific DNA binding (GO:0043565);;	K09338|4.1e-201|atr:18439236|K09338 homeobox-leucine zipper protein | (RefSeq) homeobox-leucine zipper protein ROC8 isoform X2	--	--	--	START domain	Homeobox-leucine zipper protein ROC3 OS=Oryza sativa subsp. japonica OX=39947 GN=ROC3 PE=2 SV=1	K	Transcription	homeobox-leucine zipper protein ROC3 [Glycine max]
Glyma.09G037100.Wm82.a2.v1	23.8503	76.3399	2.06e-07	1.62293	up	--	--	Molecular Function: hydrolase activity, hydrolyzing O-glycosyl compounds (GO:0004553);; Biological Process: carbohydrate metabolic process (GO:0005975);; Cellular Component: anchored component of plasma membrane (GO:0046658);;	K19892|1.2e-50|mus:103975262|K19892 glucan endo-1,3-beta-glucosidase 4 [EC:3.2.1.39] | (RefSeq) glucan endo-1,3-beta-glucosidase 4 isoform X2	Starch and sucrose metabolism (ko00500)	--	--	Glycosyl hydrolases family 17	Glucan endo-1,3-beta-glucosidase, basic isoform OS=Phaseolus vulgaris OX=3885 PE=2 SV=1	G	Carbohydrate transport and metabolism	glucan endo-1,3-beta-glucosidase, basic isoform isoform X1 [Glycine max]
Glyma.08G039200.Wm82.a2.v1	1.38919	4.89236	0.000253733	1.76417	up	[C]	Energy production and conversion	Molecular Function: aldehyde dehydrogenase (NAD) activity (GO:0004029);;	K12355|5.3e-292|gmx:100811540|K12355 coniferyl-aldehyde dehydrogenase [EC:1.2.1.68] | (RefSeq) aldehyde dehydrogenase family 2 member C4	Phenylpropanoid biosynthesis (ko00940)	[C]	Energy production and conversion	Aldehyde dehydrogenase family	Aldehyde dehydrogenase family 2 member C4 OS=Arabidopsis thaliana OX=3702 GN=ALDH2C4 PE=1 SV=2	C	Energy production and conversion	aldehyde dehydrogenase family 2 member C5 [Glycine max]
Glyma.17G092400.Wm82.a2.v1	218.463	102.077	0.00124378	-1.11071	down	[E]	Amino acid transport and metabolism	Molecular Function: spermidine synthase activity (GO:0004766);; Biological Process: polyamine biosynthetic process (GO:0006596);;	K00797|1.9e-200|gmx:100792085|K00797 spermidine synthase [EC:2.5.1.16] | (RefSeq) uncharacterized protein LOC100792085	Cysteine and methionine metabolism (ko00270);; Arginine and proline metabolism (ko00330);; Glutathione metabolism (ko00480)	[E]	Amino acid transport and metabolism	Spermine/spermidine synthase domain	Spermidine synthase OS=Coffea arabica OX=13443 PE=2 SV=1	E	Amino acid transport and metabolism	uncharacterized protein LOC100792085 [Glycine max]
Glyma.19G228400.Wm82.a2.v1	1.45676	0.635648	0.0218446	-1.25571	down	[O]	Posttranslational modification, protein turnover, chaperones	Molecular Function: nicotianamine synthase activity (GO:0030410);; Biological Process: nicotianamine biosynthetic process (GO:0030418);;	K05953|1.6e-180|gmx:100803630|K05953 nicotianamine synthase [EC:2.5.1.43] | (RefSeq) nicotianamine synthase	--	--	--	Nicotianamine synthase protein	Nicotianamine synthase OS=Solanum lycopersicum OX=4081 GN=CHLN PE=2 SV=1	S	Function unknown	nicotianamine synthase [Glycine max]
Glycine_max_newGene_3279	0.675096	0	5.16e-16	-9.02044	down	--	--	Molecular Function: DNA binding (GO:0003677);; Cellular Component: integral component of membrane (GO:0016021);;	--	--	[L]	Replication, recombination and repair	--	Zinc finger BED domain-containing protein DAYSLEEPER OS=Arabidopsis thaliana OX=3702 GN=HAT PE=1 SV=1	L	Replication, recombination and repair	zinc finger BED domain-containing protein DAYSLEEPER-like [Glycine max]
Glyma.19G046900.Wm82.a2.v1	12.0457	4.5487	0.00150964	-1.46141	down	[G]	Carbohydrate transport and metabolism	Molecular Function: monooxygenase activity (GO:0004497);; Cellular Component: chloroplast (GO:0009507);; Biological Process: photorespiration (GO:0009853);; Biological Process: carbon fixation (GO:0015977);; Biological Process: photosynthesis (GO:0015979);; Molecular Function: ribulose-bisphosphate carboxylase activity (GO:0016984);;	K01602|8.7e-56|gmx:547605|K01602 ribulose-bisphosphate carboxylase small chain [EC:4.1.1.39] | (RefSeq) ribulose-1,5-bisphosphate carboxylase small subunit rbcS2	Glyoxylate and dicarboxylate metabolism (ko00630);; Carbon fixation in photosynthetic organisms (ko00710);; Carbon metabolism (ko01200)	--	--	Ribulose bisphosphate carboxylase, small chain	Ribulose bisphosphate carboxylase small chain 4, chloroplastic OS=Glycine max OX=3847 GN=RBCS-4 PE=3 SV=1	E	Amino acid transport and metabolism	hypothetical protein GLYMA_19G046900 [Glycine max]
Glyma.17G047300.Wm82.a2.v1	2.25878	0.405475	0.0131441	-2.48154	down	--	--	Molecular Function: DNA binding (GO:0003677);; Molecular Function: transcription factor activity, sequence-specific DNA binding (GO:0003700);; Cellular Component: nucleus (GO:0005634);;	K09286|2.2e-23|aly:9328140|K09286 EREBP-like factor | (RefSeq) ethylene-responsive transcription factor ERF023	--	--	--	AP2 domain	Ethylene-responsive transcription factor ERF017 OS=Arabidopsis thaliana OX=3702 GN=ERF017 PE=2 SV=1	K	Transcription	dehydration-responsive element binding protein 3 [Glycine max]
Glyma.05G152800.Wm82.a2.v1	39.8292	86.1224	1.57e-05	1.05832	up	[O]	Posttranslational modification, protein turnover, chaperones	Cellular Component: chloroplast (GO:0009507);; Biological Process: chaperone-mediated protein folding (GO:0061077);;	K03686|1.4e-11|lang:109348967|K03686 molecular chaperone DnaJ | (RefSeq) chaperone protein DnaJ-like	--	[O]	Posttranslational modification, protein turnover, chaperones	DnaJ domain	Chaperone protein dnaJ 20, chloroplastic OS=Arabidopsis thaliana OX=3702 GN=ATJ20 PE=1 SV=2	O	Posttranslational modification, protein turnover, chaperones	chaperone protein dnaJ 20, chloroplastic [Glycine max]
Glyma.20G212800.Wm82.a2.v1	6.62026	2.93785	0.00010672	-1.24286	down	[O]	Posttranslational modification, protein turnover, chaperones	Molecular Function: transmembrane receptor protein serine/threonine kinase activity (GO:0004675);; Molecular Function: ATP binding (GO:0005524);; Cellular Component: plasma membrane (GO:0005886);; Biological Process: protein phosphorylation (GO:0006468);; Cellular Component: integral component of membrane (GO:0016021);;	K13418|2.7e-44|rcu:8271594|K13418 somatic embryogenesis receptor kinase 1 [EC:2.7.10.1 2.7.11.1] | (RefSeq) somatic embryogenesis receptor kinase 1 isoform X1	--	--	--	Protein tyrosine and serine/threonine kinase	Putative cysteine-rich receptor-like protein kinase 35 OS=Arabidopsis thaliana OX=3702 GN=CRK35 PE=3 SV=3	T	Signal transduction mechanisms	probable leucine-rich repeat receptor-like protein kinase At5g63930 [Glycine max]
Glyma.07G001400.Wm82.a2.v1	15.1063	6.24883	1.04e-11	-1.33746	down	[T]	Signal transduction mechanisms	Molecular Function: protein kinase activity (GO:0004672);; Molecular Function: ATP binding (GO:0005524);;	K17609|5.8e-194|cic:CICLE_v10010213mg|K17609 nucleoredoxin [EC:1.8.1.8] | (RefSeq) hypothetical protein	--	--	--	Protein kinase domain	U-box domain-containing protein 52 OS=Arabidopsis thaliana OX=3702 GN=PUB52 PE=2 SV=1	T	Signal transduction mechanisms	U-box domain-containing protein 35 isoform X1 [Glycine max]
Glyma.08G139100.Wm82.a2.v1	66.2249	30.8662	8.51e-10	-1.16608	down	[O]	Posttranslational modification, protein turnover, chaperones	Molecular Function: peptidyl-prolyl cis-trans isomerase activity (GO:0003755);;	K01802|2.4e-121|gmx:100500547|K01802 peptidylprolyl isomerase [EC:5.2.1.8] | (RefSeq) FK506-binding protein 16-2-like protein	--	--	--	FKBP-type peptidyl-prolyl cis-trans isomerase	Photosynthetic NDH subunit of lumenal location 4, chloroplastic OS=Arabidopsis thaliana OX=3702 GN=PNSL4 PE=1 SV=1	O	Posttranslational modification, protein turnover, chaperones	photosynthetic NDH subunit of lumenal location 4-like [Glycine max]
Glyma.09G115300.Wm82.a2.v1	2.45265	0.853395	0.00526041	-1.59035	down	--		Molecular Function: protein kinase activity (GO:0004672);; Molecular Function: ATP binding (GO:0005524);; Cellular Component: integral component of membrane (GO:0016021);;	K13415|1.2e-46|dzi:111292204|K13415 protein brassinosteroid insensitive 1 [EC:2.7.10.1 2.7.11.1] | (RefSeq) protein BRASSINOSTEROID INSENSITIVE 1 isoform X1	Plant hormone signal transduction (ko04075)	--	--	Protein kinase domain	Probable leucine-rich repeat receptor-like protein kinase At1g68400 OS=Arabidopsis thaliana OX=3702 GN=At1g68400 PE=1 SV=1	T	Signal transduction mechanisms	probable leucine-rich repeat receptor-like protein kinase At1g68400 [Glycine max]
Glyma.07G126600.Wm82.a2.v1	12.4486	2.95471	0.022876	-2.16771	down	--	--	Molecular Function: iron ion binding (GO:0005506);; Cellular Component: cytoplasm (GO:0005737);; Biological Process: inositol catabolic process (GO:0019310);; Molecular Function: inositol oxygenase activity (GO:0050113);;	K00469|5.0e-187|gmx:100777649|K00469 inositol oxygenase [EC:1.13.99.1] | (RefSeq) inositol oxygenase 2 isoform X1	Ascorbate and aldarate metabolism (ko00053);; Inositol phosphate metabolism (ko00562)	[R]	General function prediction only	Myo-inositol oxygenase	Inositol oxygenase 2 OS=Arabidopsis thaliana OX=3702 GN=MIOX2 PE=2 SV=2	S	Function unknown	inositol oxygenase 2 isoform X1 [Glycine max]
Glyma.17G030100.Wm82.a2.v1	150.834	349.166	2.21e-05	1.16456	up	--	--	Molecular Function: protein phosphatase inhibitor activity (GO:0004864);; Cellular Component: nucleus (GO:0005634);; Cellular Component: cytoplasm (GO:0005737);; Biological Process: defense response (GO:0006952);; Biological Process: response to biotic stimulus (GO:0009607);; Biological Process: abscisic acid-activated signaling pathway (GO:0009738);; Molecular Function: abscisic acid binding (GO…	--	--	--	--	Pathogenesis-related protein Bet v 1 family	Nodulin-13 OS=Medicago truncatula OX=3880 GN=N13 PE=1 SV=1	S	Function unknown	nodulin-13-like [Glycine soja]
Glyma.06G247100.Wm82.a2.v1	499.515	245.018	1.77e-08	-1.09154	down	[IQR]	Lipid transport and metabolism;; Secondary metabolites biosynthesis, transport and catabolism;; General function prediction only	Cellular Component: chloroplast (GO:0009507);; Biological Process: photosynthesis (GO:0015979);; Biological Process: chlorophyll biosynthetic process (GO:0015995);; Molecular Function: protochlorophyllide reductase activity (GO:0016630);;	K00218|2.2e-224|gmx:100804565|K00218 protochlorophyllide reductase [EC:1.3.1.33] | (RefSeq) protochlorophyllide reductase, chloroplastic	Porphyrin and chlorophyll metabolism (ko00860)	[Q]	Secondary metabolites biosynthesis, transport and catabolism	short chain dehydrogenase	Protochlorophyllide reductase, chloroplastic OS=Cucumis sativus OX=3659 GN=PORA PE=2 SV=1	Q	Secondary metabolites biosynthesis, transport and catabolism	protochlorophyllide reductase, chloroplastic [Glycine max]
Glyma.13G098600.Wm82.a2.v1	23.586	3.31212	6.84e-54	-2.8911	down	--	--	Cellular Component: cytoplasm (GO:0005737);; Biological Process: actin polymerization or depolymerization (GO:0008154);; Cellular Component: actin cytoskeleton (GO:0015629);; Biological Process: actin filament severing (GO:0051014);; Molecular Function: actin filament binding (GO:0051015);;	K05768|0.0e+00|cpep:111785129|K05768 gelsolin | (RefSeq) villin-4-like isoform X1	--	[Z]	Cytoskeleton	Gelsolin repeat	Villin-4 OS=Arabidopsis thaliana OX=3702 GN=VLN4 PE=1 SV=1	Z	Cytoskeleton	villin-4 [Glycine max]
Glyma.07G038500.Wm82.a2.v1	183.16	81.8668	1.01e-08	-1.22751	down	--	--	Cellular Component: cell wall (GO:0005618);; Molecular Function: manganese ion binding (GO:0030145);; Molecular Function: nutrient reservoir activity (GO:0045735);; Cellular Component: apoplast (GO:0048046);;	--	--	--	--	Cupin	Auxin-binding protein ABP19a OS=Prunus persica OX=3760 GN=ABP19A PE=3 SV=1	O	Posttranslational modification, protein turnover, chaperones	germin-like protein precursor [Glycine max]
Glyma.13G230800.Wm82.a2.v1	2.55712	1.22264	0.0413976	-1.07929	down	--	--	Cellular Component: Golgi apparatus (GO:0005794);; Cellular Component: integral component of membrane (GO:0016021);; Molecular Function: O-acetyltransferase activity (GO:0016413);;	K23877|1.2e-40|sind:105156588|K23877 xyloglucan O-acetyltransferase | (RefSeq) protein ALTERED XYLOGLUCAN 4	--	--	--	GDSL/SGNH-like Acyl-Esterase family found in Pmr5 and Cas1p	Protein trichome birefringence-like 38 OS=Arabidopsis thaliana OX=3702 GN=TBL38 PE=2 SV=1	S	Function unknown	hypothetical protein GLYMA_13G230800 [Glycine max]
Glyma.06G050100.Wm82.a2.v1	12.2137	39.2668	5.72e-06	1.62657	up	[EH]	Amino acid transport and metabolism;; Coenzyme transport and metabolism	Molecular Function: branched-chain-amino-acid transaminase activity (GO:0004084);; Biological Process: branched-chain amino acid biosynthetic process (GO:0009082);; Cellular Component: integral component of membrane (GO:0016021);; Molecular Function: L-leucine transaminase activity (GO:0052654);; Molecular Function: L-valine transaminase activity (GO:0052655);; Molecular Function: L-isoleucine tr…	K00826|2.3e-225|gmx:100782644|K00826 branched-chain amino acid aminotransferase [EC:2.6.1.42] | (RefSeq) uncharacterized protein LOC100782644	Cysteine and methionine metabolism (ko00270);; Valine, leucine and isoleucine degradation (ko00280);; Valine, leucine and isoleucine biosynthesis (ko00290);; Pantothenate and CoA biosynthesis (ko00770);; Glucosinolate biosynthesis (ko00966);; 2-Oxocarboxylic acid metabolism (ko01210);; Biosynthesis of amino acids (ko01230)	[E]	Amino acid transport and metabolism	Amino-transferase class IV	Branched-chain-amino-acid aminotransferase 2, chloroplastic OS=Arabidopsis thaliana OX=3702 GN=BCAT2 PE=1 SV=1	E	Amino acid transport and metabolism	Branched-chain-amino-acid aminotransferase 2, chloroplastic [Glycine soja]
Glyma.14G220200.Wm82.a2.v1	0.97647	0.473651	0.0168401	-1.10729	down	[CO]	Energy production and conversion;; Posttranslational modification, protein turnover, chaperones	Molecular Function: ATP binding (GO:0005524);; Cellular Component: integral component of membrane (GO:0016021);; Molecular Function: ATPase activity (GO:0016887);; Molecular Function: ATPase activity, coupled to transmembrane movement of substances (GO:0042626);; Biological Process: transmembrane transport (GO:0055085);;	K05658|0.0e+00|gmx:100787093|K05658 ATP-binding cassette, subfamily B (MDR/TAP), member 1 [EC:7.6.2.2] | (RefSeq) ABC transporter B family member 13	ABC transporters (ko02010)	[Q]	Secondary metabolites biosynthesis, transport and catabolism	ABC transporter transmembrane region	ABC transporter B family member 13 OS=Arabidopsis thaliana OX=3702 GN=ABCB13 PE=3 SV=1	Q	Secondary metabolites biosynthesis, transport and catabolism	ABC transporter B family member 13 [Glycine max]
Glyma.11G083800.Wm82.a2.v1	3.82826	10.1972	4.52e-06	1.3633	up	[IQ]	Lipid transport and metabolism;; Secondary metabolites biosynthesis, transport and catabolism	Molecular Function: catalytic activity (GO:0003824);;	K23618|1.1e-125|pda:103717609|K23618 acyl-activating enzyme 11/12 [EC:6.2.1.2 6.2.1.-] | (RefSeq) benzoate--CoA ligase, peroxisomal-like	--	[I]	Lipid transport and metabolism	AMP-binding enzyme	Probable acyl-activating enzyme 1, peroxisomal OS=Arabidopsis thaliana OX=3702 GN=AAE1 PE=2 SV=1	I	Lipid transport and metabolism	probable acyl-activating enzyme 1, peroxisomal [Glycine max]
Glyma.01G020100.Wm82.a2.v1	0.675933	1.6414	0.00508017	1.22736	up	[U]	Intracellular trafficking, secretion, and vesicular transport	Molecular Function: protein serine/threonine kinase activity (GO:0004674);; Molecular Function: ATP binding (GO:0005524);; Cellular Component: integral component of membrane (GO:0016021);;	K16224|1.0e-83|boe:106304564|K16224 senescence-induced receptor-like serine/threonine-protein kinase | (RefSeq) senescence-induced receptor-like serine/threonine-protein kinase	MAPK signaling pathway - plant (ko04016);; Plant-pathogen interaction (ko04626)	--	--	Malectin-like domain	Nodulation receptor kinase OS=Pisum sativum OX=3888 GN=NORK PE=1 SV=1	T	Signal transduction mechanisms	nodulation receptor kinase [Glycine max]
Glyma.12G221800.Wm82.a2.v1	7.87701	3.83313	3.93e-07	-1.10048	down	--	--	Biological Process: response to light stimulus (GO:0009416);; Biological Process: positive regulation of transcription, DNA-templated (GO:0045893);;	--	--	--	--	--	COP1-interacting protein 7 OS=Arabidopsis thaliana OX=3702 GN=CIP7 PE=1 SV=1	S	Function unknown	hypothetical protein GLYMA_12G221800 [Glycine max]
Glyma.19G238500.Wm82.a2.v1	2.99441	1.43924	0.0135214	-1.11103	down	[G]	Carbohydrate transport and metabolism	Molecular Function: sugar:proton symporter activity (GO:0005351);; Cellular Component: integral component of plasma membrane (GO:0005887);; Biological Process: glucose import (GO:0046323);;	K03444|1.5e-191|gmx:100786465|K03444 MFS transporter, SP family, ERD6-like sugar transporter | (RefSeq) sugar transporter ERD6-like 5 isoform X1	--	[R]	General function prediction only	Sugar (and other) transporter	Sugar transporter ERD6-like 5 OS=Arabidopsis thaliana OX=3702 GN=At1g54730 PE=2 SV=2	U	Intracellular trafficking, secretion, and vesicular transport	hypothetical protein GLYMA_19G238500 [Glycine max]
Glyma.13G304500.Wm82.a2.v1	5.7463	2.78701	0.0253173	-1.1216	down	--	--	Molecular Function: magnesium ion binding (GO:0000287);; Molecular Function: terpene synthase activity (GO:0010333);;	K15086|3.2e-115|vvi:100852527|K15086 (3S)-linalool synthase [EC:4.2.3.25] | (RefSeq) (3S,6E)-nerolidol synthase 1, chloroplastic-like	Monoterpenoid biosynthesis (ko00902)	--	--	Terpene synthase family, metal binding domain	Probable terpene synthase 11 OS=Ricinus communis OX=3988 GN=TPS11 PE=3 SV=1	C	Energy production and conversion	probable terpene synthase 11 [Glycine max]
Glyma.02G266600.Wm82.a2.v1	13.3641	6.36505	1.43e-07	-1.13043	down	[IR]	Lipid transport and metabolism;; General function prediction only	Molecular Function: hydrolase activity, acting on ester bonds (GO:0016788);;	K10691|2.0e-83|ats:109762802|K10691 E3 ubiquitin-protein ligase UBR4 [EC:2.3.2.27] | (RefSeq) LOC109762802; auxin transport protein BIG	--	--	--	GDSL-like Lipase/Acylhydrolase	GDSL esterase/lipase At2g42990 OS=Arabidopsis thaliana OX=3702 GN=At2g42990 PE=2 SV=1	I	Lipid transport and metabolism	uncharacterized protein LOC100809260 precursor [Glycine max]
Glyma.18G102100.Wm82.a2.v1	20.6661	9.62774	0.000332982	-1.18864	down	--	--	Cellular Component: cellular_component (GO:0005575);; Cellular Component: intracellular (GO:0005622);; Cellular Component: cell (GO:0005623);; Cellular Component: cytoplasm (GO:0005737);; Biological Process: transport (GO:0006810);; Biological Process: intracellular protein transport (GO:0006886);; Biological Process: organelle organization (GO:0006996);; Biological Process: protein localization …	--	--	--	--	--	Protein LHCP TRANSLOCATION DEFECT OS=Arabidopsis thaliana OX=3702 GN=LTD PE=1 SV=1	S	Function unknown	uncharacterized protein LOC100499940 [Glycine max]
Glyma.11G097400.Wm82.a2.v1	2.60858	1.33921	0.00528825	-1.02732	down	--	--	Molecular Function: Rho guanyl-nucleotide exchange factor activity (GO:0005089);;	--	--	--	--	PRONE (Plant-specific Rop nucleotide exchanger)	Rop guanine nucleotide exchange factor 1 OS=Arabidopsis thaliana OX=3702 GN=ROPGEF1 PE=1 SV=2	T	Signal transduction mechanisms	rop guanine nucleotide exchange factor 1 [Glycine max]
Glyma.02G242700.Wm82.a2.v1	7.01663	3.32687	1.4e-05	-1.13945	down	--	--	Molecular Function: transmembrane receptor protein serine/threonine kinase activity (GO:0004675);; Cellular Component: plasma membrane (GO:0005886);; Biological Process: protein phosphorylation (GO:0006468);; Cellular Component: integral component of membrane (GO:0016021);;	K00924|1.7e-196|lang:109360749|K00924 kinase [EC:2.7.1.-] | (RefSeq) receptor protein kinase TMK1-like	--	--	--	Leucine rich repeat	Receptor protein kinase TMK1 OS=Arabidopsis thaliana OX=3702 GN=TMK1 PE=1 SV=1	T	Signal transduction mechanisms	hypothetical protein GLYMA_02G242700 [Glycine max]
Glyma.13G280400.Wm82.a2.v1	2.15708	5.1676	0.0054388	1.2023	up	--	--	--	--	--	--	--	--	--	--	--	hypothetical protein GLYMA_13G280400 [Glycine max]
Glyma.12G007200.Wm82.a2.v1	2.88345	7.73558	0.00219501	1.36322	up	--	--	--	--	--	--	--	--	--	--	--	uncharacterized protein LOC100527596 [Glycine max]
Glyma.07G088300.Wm82.a2.v1	40.3386	20.4368	2.64e-05	-1.04958	down	--	--	Molecular Function: protein binding (GO:0005515);;	--	--	--	--	Leucine rich repeat	Leucine-rich repeat extensin-like protein 4 OS=Arabidopsis thaliana OX=3702 GN=LRX4 PE=1 SV=1	S	Function unknown	hypothetical protein GLYMA_07G088300 [Glycine max]
Glyma.07G129900.Wm82.a2.v1	2.7084	1.02144	0.005633	-1.46136	down	--	--	Molecular Function: phospholipase A2 activity (GO:0004623);; Molecular Function: calcium ion binding (GO:0005509);; Cellular Component: extracellular region (GO:0005576);; Biological Process: phospholipid metabolic process (GO:0006644);; Molecular Function: lipid binding (GO:0008289);; Biological Process: lipid catabolic process (GO:0016042);; Biological Process: arachidonic acid secretion (GO:00…	K01047|1.8e-89|gmx:100500260|K01047 secretory phospholipase A2 [EC:3.1.1.4] | (RefSeq) uncharacterized protein LOC100500260 precursor	Glycerophospholipid metabolism (ko00564);; Ether lipid metabolism (ko00565);; Arachidonic acid metabolism (ko00590);; Linoleic acid metabolism (ko00591);; alpha-Linolenic acid metabolism (ko00592)	--	--	--	Phospholipase A2-alpha OS=Arabidopsis thaliana OX=3702 GN=PLA2-ALPHA PE=1 SV=1	T	Signal transduction mechanisms	uncharacterized protein LOC100500260 precursor [Glycine max]
Glycine_max_newGene_3602	1.2053	0.465058	0.0133085	-1.4194	down	--	--	Molecular Function: protein kinase activity (GO:0004672);; Molecular Function: ATP binding (GO:0005524);; Cellular Component: integral component of membrane (GO:0016021);;	--	--	[T]	Signal transduction mechanisms	Malectin-like domain	Probable receptor-like protein kinase At1g30570 OS=Arabidopsis thaliana OX=3702 GN=At1g30570 PE=3 SV=1	T	Signal transduction mechanisms	probable receptor-like protein kinase At1g30570 [Glycine soja]
Glyma.13G059500.Wm82.a2.v1	19.858	9.31296	0.0288154	-1.17753	down	--	--	Molecular Function: electron carrier activity (GO:0009055);;	--	--	--	--	Plastocyanin-like domain	Lamin-like protein OS=Arabidopsis thaliana OX=3702 GN=At5g15350 PE=2 SV=1	S	Function unknown	cupredoxin domain-containing protein precursor [Glycine max]
Glyma.13G315400.Wm82.a2.v1	9.47843	4.26582	0.0011163	-1.19787	down	--	--	--	--	--	--	--	Pollen protein Ole e 1 like	--	S	Function unknown	uncharacterized protein LOC100306432 precursor [Glycine max]
Glyma.10G161000.Wm82.a2.v1	2.45151	0.981647	0.00195037	-1.38169	down	--	--	--	K18266|7.8e-205|gmx:100778625|K18266 protein NDRG1 | (RefSeq) protein NDL2	--	[S]	Function unknown	Ndr family	Protein NDL2 OS=Arabidopsis thaliana OX=3702 GN=NDL2 PE=1 SV=1	S	Function unknown	protein NDL2 [Glycine max]
Glyma.01G236700.Wm82.a2.v1	1.82505	4.63946	0.00602218	1.28444	up	[JO]	Translation, ribosomal structure and biogenesis;; Posttranslational modification, protein turnover, chaperones	Molecular Function: N-acetyltransferase activity (GO:0008080);;	--	--	--	--	Acetyltransferase (GNAT) domain	--	J	Translation, ribosomal structure and biogenesis	uncharacterized protein LOC100809953 [Glycine max]
Glyma.20G203700.Wm82.a2.v1	8.10873	20.8148	1.43e-08	1.30139	up	--	--	Molecular Function: DNA binding (GO:0003677);; Molecular Function: transcription factor activity, sequence-specific DNA binding (GO:0003700);; Cellular Component: nucleus (GO:0005634);;	K14516|1.3e-114|gmx:100790598|K14516 ethylene-responsive transcription factor 1 | (RefSeq) ethylene-responsive transcription factor 1B	MAPK signaling pathway - plant (ko04016);; Plant hormone signal transduction (ko04075)	--	--	AP2 domain	Ethylene-responsive transcription factor 1B OS=Arabidopsis thaliana OX=3702 GN=ERF1B PE=1 SV=2	K	Transcription	ethylene-responsive transcription factor 1B [Glycine max]
Glyma.17G200700.Wm82.a2.v1	5.2394	2.49925	0.0109752	-1.13933	down	--	--	--	--	--	[T]	Signal transduction mechanisms	Protein of unknown function (DUF1997)	--	S	Function unknown	uncharacterized protein LOC100813897 isoform X6 [Glycine max]
Glyma.07G023000.Wm82.a2.v1	40.6242	19.7604	6e-08	-1.10379	down	[M]	Cell wall/membrane/envelope biogenesis	Molecular Function: transferase activity, transferring glycosyl groups (GO:0016757);;	--	--	--	--	Glycosyltransferase family 9 (heptosyltransferase)	Photosynthetic NDH subunit of subcomplex B 1, chloroplastic OS=Arabidopsis thaliana OX=3702 GN=PNSB1 PE=2 SV=1	M	Cell wall/membrane/envelope biogenesis	photosynthetic NDH subunit of subcomplex B 1, chloroplastic [Glycine max]
Glyma.15G262300.Wm82.a2.v1	2.61158	0.944716	0.00280878	-1.52744	down	[P]	Inorganic ion transport and metabolism	Cellular Component: plasma membrane (GO:0005886);; Biological Process: cellular cadmium ion homeostasis (GO:0006876);; Biological Process: cellular iron ion homeostasis (GO:0006879);; Biological Process: cellular zinc ion homeostasis (GO:0006882);; Molecular Function: cation transmembrane transporter activity (GO:0008324);; Molecular Function: cadmium ion transmembrane transporter activity (GO:00…	--	--	[P]	Inorganic ion transport and metabolism	Cation efflux family	Metal tolerance protein 10 OS=Arabidopsis thaliana OX=3702 GN=MTP10 PE=2 SV=1	P	Inorganic ion transport and metabolism	metal tolerance protein 10 [Glycine max]
Glyma.17G116000.Wm82.a2.v1	0.896774	2.30489	0.0343709	1.30451	up	--	--	Biological Process: microtubule-based process (GO:0007017);; Cellular Component: dynein complex (GO:0030286);; Molecular Function: dynein intermediate chain binding (GO:0045505);; Molecular Function: dynein light intermediate chain binding (GO:0051959);; Biological Process: positive regulation of ATP-dependent microtubule motor activity, plus-end-directed (GO:2000582);;	K10418|7.2e-125|gmx:100791759|K10418 dynein light chain LC8-type | (RefSeq) uncharacterized protein LOC100791759	--	[Z]	Cytoskeleton	Dynein light chain type 1	Dynein 8 kDa light chain, flagellar outer arm OS=Chlamydomonas reinhardtii OX=3055 PE=1 SV=1	Z	Cytoskeleton	uncharacterized protein LOC100791759 [Glycine max]
Glyma.14G177200.Wm82.a2.v1	101.283	45.938	6.34e-09	-1.20646	down	--	--	Biological Process: response to reactive oxygen species (GO:0000302);; Molecular Function: peroxidase activity (GO:0004601);; Cellular Component: chloroplast (GO:0009507);; Cellular Component: chloroplast thylakoid membrane (GO:0009535);; Molecular Function: heme binding (GO:0020037);; Biological Process: cellular response to oxidative stress (GO:0034599);; Biological Process: hydrogen peroxide c…	K00434|1.2e-197|gmx:100795192|K00434 L-ascorbate peroxidase [EC:1.11.1.11] | (RefSeq) peroxidase-like protein	Ascorbate and aldarate metabolism (ko00053);; Glutathione metabolism (ko00480)	--	--	Peroxidase	Thylakoid lumenal 29 kDa protein, chloroplastic OS=Solanum lycopersicum OX=4081 GN=CLEB3J9 PE=3 SV=1	S	Function unknown	peroxidase-like protein [Glycine max]
Glyma.08G143100.Wm82.a2.v1	6.49876	2.44334	0.0112411	-1.50571	down	--	--	Molecular Function: S-adenosyl-L-methionine transmembrane transporter activity (GO:0000095);; Molecular Function: ATP transmembrane transporter activity (GO:0005347);; Cellular Component: mitochondrial inner membrane (GO:0005743);; Cellular Component: chloroplast envelope (GO:0009941);; Cellular Component: integral component of membrane (GO:0016021);;	K15111|1.0e-182|gmx:100799825|K15111 solute carrier family 25 (mitochondrial S-adenosylmethionine transporter), member 26 | (RefSeq) S-adenosylmethionine carrier 1, chloroplastic/mitochondrial isoform X1	--	[C]	Energy production and conversion	Mitochondrial carrier protein	S-adenosylmethionine carrier 1, chloroplastic/mitochondrial OS=Arabidopsis thaliana OX=3702 GN=SAMC1 PE=1 SV=1	C	Energy production and conversion	S-adenosylmethionine carrier 1, chloroplastic/mitochondrial isoform X1 [Glycine max]
Glyma.04G054200.Wm82.a2.v1	3.03868	7.32266	0.00135305	1.21214	up	--	--	Molecular Function: transcription factor activity, sequence-specific DNA binding (GO:0003700);; Cellular Component: nucleus (GO:0005634);; Molecular Function: sequence-specific DNA binding (GO:0043565);;	K18834|2.0e-22|cqi:110701898|K18834 WRKY transcription factor 1 | (RefSeq) probable WRKY transcription factor 58	Plant-pathogen interaction (ko04626)	--	--	WRKY DNA -binding domain	Probable WRKY transcription factor 50 OS=Arabidopsis thaliana OX=3702 GN=WRKY50 PE=2 SV=1	K	Transcription	probable WRKY transcription factor 50 [Glycine max]
Glyma.01G058700.Wm82.a2.v1	1.29088	0.633706	0.0288555	-1.08072	down	--	--	--	--	--	--	--	PPR repeat family	--	--	--	putative pentatricopeptide repeat-containing protein At1g12700, mitochondrial [Glycine max]
Glyma.02G037000.Wm82.a2.v1	6.01246	2.83174	0.031069	-1.17087	down	[H]	Coenzyme transport and metabolism	Molecular Function: methyltransferase activity (GO:0008168);; Cellular Component: chloroplast (GO:0009507);; Biological Process: methylation (GO:0032259);; Biological Process: phylloquinone biosynthetic process (GO:0042372);; Molecular Function: 2-phytyl-1,4-naphthoquinone methyltransferase activity (GO:0052624);;	K23095|3.0e-142|gmx:100789470|K23095 demethylphylloquinol methyltransferase [EC:2.1.1.329] | (RefSeq) 2-phytyl-1,4-beta-naphthoquinone methyltransferase, chloroplastic	Ubiquinone and other terpenoid-quinone biosynthesis (ko00130)	[H]	Coenzyme transport and metabolism	ubiE/COQ5 methyltransferase family	2-phytyl-1,4-beta-naphthoquinone methyltransferase, chloroplastic OS=Arabidopsis thaliana OX=3702 GN=MENG PE=1 SV=2	H	Coenzyme transport and metabolism	2-phytyl-1,4-beta-naphthoquinone methyltransferase, chloroplastic [Glycine max]
Glyma.13G046700.Wm82.a2.v1	6.63574	2.38846	7.26e-09	-1.52559	down	[O]	Posttranslational modification, protein turnover, chaperones	Molecular Function: serine-type endopeptidase activity (GO:0004252);; Cellular Component: integral component of membrane (GO:0016021);;	--	--	[T]	Signal transduction mechanisms	Rhomboid family	RHOMBOID-like protein 9, chloroplastic OS=Arabidopsis thaliana OX=3702 GN=RBL9 PE=2 SV=1	T	Signal transduction mechanisms	RHOMBOID-like protein 9, chloroplastic [Glycine max]
Glyma.08G326000.Wm82.a2.v1	3.11681	1.4022	0.000193359	-1.22034	down	--	--	Molecular Function: RNA binding (GO:0003723);; Molecular Function: metal ion binding (GO:0046872);;	--	--	--	--	OST-HTH/LOTUS domain	Zinc finger CCCH domain-containing protein 18 OS=Arabidopsis thaliana OX=3702 GN=At2g05160 PE=2 SV=1	A	RNA processing and modification	zinc finger CCCH domain-containing protein 18 isoform X1 [Glycine max]
Glyma.07G171600.Wm82.a2.v1	4.22283	12.2687	3.27e-05	1.48009	up	--	--	Molecular Function: protein dimerization activity (GO:0046983);;	--	--	--	--	Helix-loop-helix DNA-binding domain	Transcription factor bHLH121 OS=Arabidopsis thaliana OX=3702 GN=BHLH121 PE=1 SV=1	K	Transcription	transcription factor bHLH121 isoform X1 [Glycine max]
Glycine_max_newGene_667	0.125652	0.851239	9.11e-05	2.64526	up	--	--	Molecular Function: peroxidase activity (GO:0004601);; Cellular Component: extracellular region (GO:0005576);; Biological Process: response to oxidative stress (GO:0006979);; Molecular Function: heme binding (GO:0020037);; Biological Process: hydrogen peroxide catabolic process (GO:0042744);; Molecular Function: metal ion binding (GO:0046872);;	K10571|1.1e-09|gmx:100785677|K10571 de-etiolated-1 | (RefSeq) uncharacterized protein LOC100785677	Ubiquitin mediated proteolysis (ko04120)	--	--	Ulp1 protease family, C-terminal catalytic domain	--	S	Function unknown	Peroxidase 16 [Glycine soja]
Glyma.05G201300.Wm82.a2.v1	82.8516	32.3223	2.93e-07	-1.39951	down	[IQ]	Lipid transport and metabolism;; Secondary metabolites biosynthesis, transport and catabolism	Biological Process: fatty acid biosynthetic process (GO:0006633);; Molecular Function: phosphopantetheine binding (GO:0031177);;	K03955|3.9e-06|jcu:105644898|K03955 NADH dehydrogenase (ubiquinone) 1 alpha/beta subcomplex 1, acyl-carrier protein | (RefSeq) ACP; acyl carrier protein 2, mitochondrial	Oxidative phosphorylation (ko00190)	[CIQ]	Energy production and conversion;; Lipid transport and metabolism;; Secondary metabolites biosynthesis, transport and catabolism	Phosphopantetheine attachment site	Acyl carrier protein 4, chloroplastic OS=Cuphea lanceolata OX=3930 GN=ACL1 PE=3 SV=1	--	--	acyl carrier protein 4, chloroplastic isoform X1 [Glycine max]
Glyma.18G278900.Wm82.a2.v1	57.7878	120.703	0.00055724	1.01744	up	[E]	Amino acid transport and metabolism	Molecular Function: proline dehydrogenase activity (GO:0004657);; Cellular Component: mitochondrion (GO:0005739);; Biological Process: proline catabolic process to glutamate (GO:0010133);; Molecular Function: FAD binding (GO:0071949);;	K00318|3.4e-283|gmx:100799876|K00318 proline dehydrogenase [EC:1.5.5.2] | (RefSeq) proline dehydrogenase 2, mitochondrial	Arginine and proline metabolism (ko00330)	[E]	Amino acid transport and metabolism	Proline dehydrogenase	Proline dehydrogenase 1, mitochondrial OS=Arabidopsis thaliana OX=3702 GN=POX1 PE=1 SV=2	E	Amino acid transport and metabolism	proline dehydrogenase 2, mitochondrial [Glycine max]
Glyma.03G227600.Wm82.a2.v1	1.85536	0.483065	0.00278064	-2.02562	down	--	--	Cellular Component: extracellular region (GO:0005576);; Cellular Component: plant-type cell wall (GO:0009505);; Molecular Function: carboxylic ester hydrolase activity (GO:0052689);; Molecular Function: pectin acetylesterase activity (GO:0052793);; Biological Process: cell wall organization (GO:0071555);;	K01280|4.5e-127|spen:107013676|K01280 tripeptidyl-peptidase II [EC:3.4.14.10] | (RefSeq) tripeptidyl-peptidase 2-like isoform X1	--	[M]	Cell wall/membrane/envelope biogenesis	Pectinacetylesterase	Pectin acetylesterase 10 OS=Arabidopsis thaliana OX=3702 GN=PAE10 PE=2 SV=1	M	Cell wall/membrane/envelope biogenesis	pectin acetylesterase 10 isoform X1 [Glycine max]
Glyma.18G085400.Wm82.a2.v1	120.335	254.263	3.58e-07	1.02487	up	[I]	Lipid transport and metabolism	Biological Process: lipid metabolic process (GO:0006629);; Molecular Function: glycerophosphodiester phosphodiesterase activity (GO:0008889);;	--	--	[C]	Energy production and conversion	Glycerophosphoryl diester phosphodiesterase family	Glycerophosphodiester phosphodiesterase GDPDL4 OS=Arabidopsis thaliana OX=3702 GN=GDPDL4 PE=1 SV=1	C	Energy production and conversion	hypothetical protein GLYMA_18G085400 [Glycine max]
Glyma.12G092900.Wm82.a2.v1	17.1505	51.038	2.89e-06	1.52641	up	[IQR]	Lipid transport and metabolism;; Secondary metabolites biosynthesis, transport and catabolism;; General function prediction only	Molecular Function: oxidoreductase activity (GO:0016491);;	K09841|3.0e-71|nsy:104237462|K09841 xanthoxin dehydrogenase [EC:1.1.1.288] | (RefSeq) xanthoxin dehydrogenase-like	Carotenoid biosynthesis (ko00906)	[R]	General function prediction only	Enoyl-(Acyl carrier protein) reductase	Secoisolariciresinol dehydrogenase (Fragment) OS=Forsythia intermedia OX=55183 PE=1 SV=1	Q	Secondary metabolites biosynthesis, transport and catabolism	secoisolariciresinol dehydrogenase [Glycine max]
Glyma.11G043800.Wm82.a2.v1	5.7433	2.81711	0.000523741	-1.10075	down	--		Molecular Function: protein kinase activity (GO:0004672);; Molecular Function: ATP binding (GO:0005524);; Cellular Component: plasma membrane (GO:0005886);; Biological Process: hormone-mediated signaling pathway (GO:0009755);; Cellular Component: integral component of membrane (GO:0016021);;	K00924|1.5e-139|pop:7493980|K00924 kinase [EC:2.7.1.-] | (RefSeq) receptor protein kinase CLAVATA1	--	--	--	Protein tyrosine and serine/threonine kinase	Leucine-rich repeat receptor-like serine/threonine-protein kinase BAM1 OS=Arabidopsis thaliana OX=3702 GN=BAM1 PE=1 SV=1	T	Signal transduction mechanisms	receptor-like protein kinase 2 precursor [Glycine max]
Glyma.06G284900.Wm82.a2.v1	18.577	9.47722	6.79e-07	-1.0339	down	--	--	Molecular Function: DNA binding (GO:0003677);; Molecular Function: transcription factor activity, sequence-specific DNA binding (GO:0003700);; Cellular Component: nucleus (GO:0005634);; Biological Process: positive regulation of transcription, DNA-templated (GO:0045893);;	K04374|6.0e-37|mus:103997104|K04374 cyclic AMP-dependent transcription factor ATF-4 | (RefSeq) basic leucine zipper 61-like	Protein processing in endoplasmic reticulum (ko04141)	--	--	Basic region leucine zipper	Basic leucine zipper 61 OS=Arabidopsis thaliana OX=3702 GN=BZIP61 PE=1 SV=1	K	Transcription	bZIP transcription factor bZIP50 [Glycine max]
Glyma.03G060300.Wm82.a2.v1	897.255	456.313	2.86e-07	-1.03927	down	--	--	Biological Process: response to light stimulus (GO:0009416);; Cellular Component: photosystem I (GO:0009522);; Cellular Component: photosystem II (GO:0009523);; Cellular Component: chloroplast thylakoid membrane (GO:0009535);; Biological Process: photosynthesis, light harvesting in photosystem I (GO:0009768);; Cellular Component: chloroplast envelope (GO:0009941);; Cellular Component: plastoglobu…	K08915|6.7e-162|gmx:100785415|K08915 light-harvesting complex II chlorophyll a/b binding protein 4 | (RefSeq) chlorophyll a-b binding protein CP29.2, chloroplastic-like	Photosynthesis - antenna proteins (ko00196)	--	--	Chlorophyll A-B binding protein	Chlorophyll a-b binding protein CP29.1, chloroplastic OS=Arabidopsis thaliana OX=3702 GN=LHCB4.1 PE=1 SV=1	C	Energy production and conversion	chlorophyll a-b binding protein CP29.2, chloroplastic-like [Glycine soja]
Glyma.18G246700.Wm82.a2.v1	2.84032	1.10937	0.0141096	-1.42743	down	--	--	Molecular Function: molecular_function (GO:0003674);; Molecular Function: catalytic activity (GO:0003824);; Molecular Function: hydrolase activity, hydrolyzing O-glycosyl compounds (GO:0004553);; Molecular Function: chitinase activity (GO:0004568);; Molecular Function: binding (GO:0005488);; Cellular Component: cellular_component (GO:0005575);; Cellular Component: extracellular region (GO:0005576…	K17525|2.3e-20|hbr:110652615|K17525 chitinase domain-containing protein 1 | (RefSeq) rhodanese-like domain-containing protein 4, chloroplastic	--	[R]	General function prediction only	--	Rhodanese-like domain-containing protein 4A, chloroplastic OS=Arabidopsis thaliana OX=3702 GN=STR4A PE=2 SV=1	S	Function unknown	rhodanese-like domain-containing protein 4A, chloroplastic [Glycine max]
Glyma.01G115500.Wm82.a2.v1	2.63071	6.3323	0.00876726	1.19385	up	--	--	--	--	--	--	--	--	--	--	--	uncharacterized protein LOC100527430 [Glycine max]
Glyma.17G244500.Wm82.a2.v1	0.762004	1.75424	0.0400637	1.14752	up	--	--	Molecular Function: sulfotransferase activity (GO:0008146);;	--	--	--	--	Sulfotransferase domain	--	S	Function unknown	uncharacterized protein LOC100819406 [Glycine max]
Glyma.17G183700.Wm82.a2.v1	8.99638	4.4052	0.000900505	-1.09958	down	[Q]	Secondary metabolites biosynthesis, transport and catabolism	Biological Process: fatty acid biosynthetic process (GO:0006633);; Cellular Component: integral component of membrane (GO:0016021);; Molecular Function: transferase activity, transferring acyl groups other than amino-acyl groups (GO:0016747);;	K15397|2.6e-272|gmx:100803579|K15397 3-ketoacyl-CoA synthase [EC:2.3.1.199] | (RefSeq) 3-ketoacyl-CoA synthase 20	Fatty acid elongation (ko00062);; Plant-pathogen interaction (ko04626)	--	--	FAE1/Type III polyketide synthase-like protein	3-ketoacyl-CoA synthase 20 OS=Arabidopsis thaliana OX=3702 GN=KCS20 PE=2 SV=1	I	Lipid transport and metabolism	3-ketoacyl-CoA synthase 20 [Glycine max]
Glyma.02G061100.Wm82.a2.v1	190.302	98.526	4.74e-07	-1.0139	down	--	--	Cellular Component: photosystem II oxygen evolving complex (GO:0009654);; Biological Process: photosystem II assembly (GO:0010207);; Molecular Function: oxygen evolving activity (GO:0010242);; Biological Process: photosystem II stabilization (GO:0042549);;	K02716|4.2e-181|gmx:100811386|K02716 photosystem II oxygen-evolving enhancer protein 1 | (RefSeq) uncharacterized protein LOC100811386	Photosynthesis (ko00195)	--	--	Manganese-stabilising protein / photosystem II polypeptide	Oxygen-evolving enhancer protein 1, chloroplastic OS=Pisum sativum OX=3888 GN=PSBO PE=1 SV=1	S	Function unknown	uncharacterized protein LOC100811386 [Glycine max]
Glyma.13G340500.Wm82.a2.v1	23.5439	49.1117	9.65e-05	1.0064	up	--	--	Molecular Function: ATP:ADP antiporter activity (GO:0005471);; Cellular Component: mitochondrial inner membrane (GO:0005743);; Cellular Component: integral component of membrane (GO:0016021);;	K05863|5.4e-223|gmx:100800843|K05863 solute carrier family 25 (mitochondrial adenine nucleotide translocator), member 4/5/6/31 | (RefSeq) ADP,ATP carrier protein 1, mitochondrial	--	[C]	Energy production and conversion	Mitochondrial carrier protein	ADP,ATP carrier protein, mitochondrial OS=Solanum tuberosum OX=4113 GN=ANT PE=2 SV=1	C	Energy production and conversion	ADP,ATP carrier protein 1, mitochondrial [Glycine max]
Glyma.02G072300.Wm82.a2.v1	4.66211	10.5329	0.00347619	1.12575	up	--	--	--	--	--	--	--	--	--	--	--	uncharacterized protein LOC100803573 [Glycine max]
Glyma.19G009700.Wm82.a2.v1	52.8518	23.3437	2.53e-07	-1.24848	down	[O]	Posttranslational modification, protein turnover, chaperones	Molecular Function: peptidyl-prolyl cis-trans isomerase activity (GO:0003755);;	--	--	--	--	Cyclophilin type peptidyl-prolyl cis-trans isomerase/CLD	Peptidyl-prolyl cis-trans isomerase, chloroplastic OS=Spinacia oleracea OX=3562 GN=TLP40 PE=1 SV=1	O	Posttranslational modification, protein turnover, chaperones	hypothetical protein GLYMA_19G009700 [Glycine max]
Glyma.18G226800.Wm82.a2.v1	14.5583	7.23989	6.35e-06	-1.06753	down	--	--	Molecular Function: ADP binding (GO:0043531);;	K13459|4.1e-104|egu:105052742|K13459 disease resistance protein RPS2 | (RefSeq) disease resistance protein At4g27190-like	Plant-pathogen interaction (ko04626)	[T]	Signal transduction mechanisms	NB-ARC domain	Disease resistance protein At4g27190 OS=Arabidopsis thaliana OX=3702 GN=At4g27190 PE=2 SV=1	T	Signal transduction mechanisms	hypothetical protein GLYMA_18G226800 [Glycine max]
Glyma.14G068300.Wm82.a2.v1	1.55119	0.539178	0.0211592	-1.59358	down	[G]	Carbohydrate transport and metabolism	--	--	--	--	--	Protein of unknown function, DUF547	--	S	Function unknown	uncharacterized protein LOC100811695 isoform X1 [Glycine max]
Glyma.06G085700.Wm82.a2.v1	1.23498	0.334191	0.0335929	-1.94873	down	--	--	Molecular Function: DNA binding (GO:0003677);; Molecular Function: transcription factor activity, sequence-specific DNA binding (GO:0003700);; Cellular Component: nucleus (GO:0005634);;	K09286|7.2e-104|gmx:100794316|K09286 EREBP-like factor | (RefSeq) AP2-1; dehydration-responsive element-binding protein 3-like	--	--	--	AP2 domain	Dehydration-responsive element-binding protein 3 OS=Arabidopsis thaliana OX=3702 GN=DREB3 PE=2 SV=1	K	Transcription	dehydration-responsive element-binding protein 3-like [Glycine max]
Glyma.09G263600.Wm82.a2.v1	3.56616	1.75023	0.0264939	-1.09314	down	--	--	--	K17710|3.5e-08|var:108337606|K17710 pentatricopeptide repeat domain-containing protein 1 | (RefSeq) putative pentatricopeptide repeat-containing protein At1g12700, mitochondrial	--	--	--	PPR repeat family	--	S	Function unknown	hypothetical protein GLYMA_09G263600, partial [Glycine max]
Glyma.13G075800.Wm82.a2.v1	0.916481	0.309007	0.0133576	-1.61351	down	--	--	Cellular Component: integral component of membrane (GO:0016021);;	--	--	--	--	--	--	--	--	hypothetical protein GLYMA_13G075800 [Glycine max]
Glyma.01G113100.Wm82.a2.v1	2.769	1.22046	0.0175441	-1.23034	down	--	--	--	K15235|8.0e-14|tcc:18590530|K15235 josephin [EC:3.4.19.12] | (RefSeq) josephin-like protein	--	--	--	--	--	--	--	uncharacterized protein LOC100781433 [Glycine max]
Glyma.11G207500.Wm82.a2.v1	34.6413	82.6306	3.8e-06	1.20612	up	--		Molecular Function: protein serine/threonine kinase activity (GO:0004674);; Molecular Function: ATP binding (GO:0005524);; Cellular Component: plasma membrane (GO:0005886);; Cellular Component: integral component of membrane (GO:0016021);; Biological Process: protein autophosphorylation (GO:0046777);;	K13416|2.2e-64|cam:101506449|K13416 brassinosteroid insensitive 1-associated receptor kinase 1 [EC:2.7.10.1 2.7.11.1] | (RefSeq) BRASSINOSTEROID INSENSITIVE 1-associated receptor kinase 1	MAPK signaling pathway - plant (ko04016);; Plant hormone signal transduction (ko04075);; Plant-pathogen interaction (ko04626)	--	--	Protein tyrosine and serine/threonine kinase	Cysteine-rich receptor-like protein kinase 2 OS=Arabidopsis thaliana OX=3702 GN=CRK2 PE=1 SV=1	T	Signal transduction mechanisms	cysteine-rich receptor-like protein kinase 2 [Glycine max]
Glyma.17G253500.Wm82.a2.v1	5.24141	1.98149	6.59e-05	-1.46899	down	--	--	Cellular Component: integral component of membrane (GO:0016021);;	--	--	[S]	Function unknown	TLC domain	--	S	Function unknown	transmembrane protein 136 [Glycine max]
Glyma.17G039300.Wm82.a2.v1	0.753059	1.65525	0.012077	1.08478	up	[T]	Signal transduction mechanisms	Molecular Function: ATP binding (GO:0005524);; Cellular Component: plasma membrane (GO:0005886);; Cellular Component: integral component of membrane (GO:0016021);; Molecular Function: ATPase activity (GO:0016887);; Molecular Function: ATPase activity, coupled to transmembrane movement of substances (GO:0042626);; Biological Process: transmembrane transport (GO:0055085);;	K08712|8.0e-131|gsl:Gasu_29800|K08712 ATP-binding cassette, subfamily G (WHITE), member 2, SNQ2 | (RefSeq) ABC transporter, ATP-binding protein	ABC transporters (ko02010)	[Q]	Secondary metabolites biosynthesis, transport and catabolism	ABC-2 type transporter	Pleiotropic drug resistance protein 3 OS=Nicotiana tabacum OX=4097 GN=PDR3 PE=2 SV=1	Q	Secondary metabolites biosynthesis, transport and catabolism	pleiotropic drug resistance protein 3 isoform X1 [Glycine max]
Glyma.13G100900.Wm82.a2.v1	37.3744	18.5831	2.19e-07	-1.06778	down	[Q]	Secondary metabolites biosynthesis, transport and catabolism	Molecular Function: phenylpyruvate tautomerase activity (GO:0050178);;	K07253|2.0e-56|gmx:100306650|K07253 phenylpyruvate tautomerase [EC:5.3.2.1] | (RefSeq) uncharacterized protein LOC100306650	Tyrosine metabolism (ko00350);; Phenylalanine metabolism (ko00360)	[V]	Defense mechanisms	Macrophage migration inhibitory factor (MIF)	--	V	Defense mechanisms	macrophage migration inhibitory factor homolog [Glycine soja]
Glyma.06G315700.Wm82.a2.v1	0.663384	0.293377	0.0410166	-1.21924	down	--	--	Cellular Component: integral component of membrane (GO:0016021);;	--	--	--	--	--	--	O	Posttranslational modification, protein turnover, chaperones	inactive protein RESTRICTED TEV MOVEMENT 2 [Glycine max]
Glyma.12G169400.Wm82.a2.v1	79.9898	22.0472	1.09e-11	-1.93241	down	[C]	Energy production and conversion	Molecular Function: electron carrier activity (GO:0009055);; Cellular Component: chloroplast (GO:0009507);; Molecular Function: metal ion binding (GO:0046872);; Molecular Function: 2 iron, 2 sulfur cluster binding (GO:0051537);;	K02639|8.0e-78|gmx:100807723|K02639 ferredoxin | (RefSeq) ferredoxin-A	Photosynthesis (ko00195)	--	--	2Fe-2S iron-sulfur cluster binding domain	Ferredoxin-1, chloroplastic OS=Solanum lycopersicum OX=4081 GN=SEND33 PE=2 SV=1	C	Energy production and conversion	hypothetical protein GLYMA_12G169400 [Glycine max]
Glyma.16G220900.Wm82.a2.v1	12.4054	25.971	0.000120866	1.01647	up	[R]	General function prediction only	Molecular Function: acid phosphatase activity (GO:0003993);;	K20728|3.6e-42|thj:104814965|K20728 vegetative storage protein 2 | (RefSeq) vegetative storage protein 2-like	MAPK signaling pathway - plant (ko04016)	--	--	HAD superfamily, subfamily IIIB (Acid phosphatase)	Acid phosphatase 1 OS=Solanum lycopersicum OX=4081 GN=APS1 PE=2 SV=1	S	Function unknown	acid phosphatase 1 [Glycine max]
Glyma.20G099400.Wm82.a2.v1	1.23154	0.544219	0.0211218	-1.23205	down	--	--	Molecular Function: DNA binding (GO:0003677);; Cellular Component: nucleus (GO:0005634);;	K14292|4.4e-09|cann:107850838|K14292 trimethylguanosine synthase [EC:2.1.1.-] | (RefSeq) uncharacterized LOC107850838	RNA transport (ko03013)	--	--	Homeodomain	WUSCHEL-related homeobox 13 OS=Arabidopsis thaliana OX=3702 GN=WOX13 PE=2 SV=1	K	Transcription	WUSCHEL-related homeobox 13 [Glycine max]
Glyma.09G184000.Wm82.a2.v1	3.88216	0.321984	5.36e-09	-3.6386	down	[I]	Lipid transport and metabolism	Cellular Component: membrane (GO:0016020);; Molecular Function: lipase activity (GO:0016298);;	K01054|9.5e-203|gmx:100779488|K01054 acylglycerol lipase [EC:3.1.1.23] | (RefSeq) caffeoylshikimate esterase	Glycerolipid metabolism (ko00561)	[I]	Lipid transport and metabolism	Serine aminopeptidase, S33	--	I	Lipid transport and metabolism	caffeoylshikimate esterase [Glycine max]
Glyma.06G039700.Wm82.a2.v1	31.6915	16.7796	2.53e-05	-1.00288	down	--	--	Biological Process: response to light stimulus (GO:0009416);; Cellular Component: photosystem I (GO:0009522);; Cellular Component: photosystem II (GO:0009523);; Cellular Component: chloroplast thylakoid membrane (GO:0009535);; Biological Process: photosynthesis, light harvesting in photosystem I (GO:0009768);; Cellular Component: integral component of membrane (GO:0016021);; Molecular Function: c…	K08911|1.2e-163|gmx:100804934|K08911 light-harvesting complex I chlorophyll a/b binding protein 5 | (RefSeq) photosystem I chlorophyll a/b-binding protein 5, chloroplastic	Photosynthesis - antenna proteins (ko00196)	--	--	Chlorophyll A-B binding protein	Photosystem I chlorophyll a/b-binding protein 5, chloroplastic OS=Arabidopsis thaliana OX=3702 GN=LHCA5 PE=1 SV=1	C	Energy production and conversion	photosystem I chlorophyll a/b-binding protein 5, chloroplastic [Glycine max]
Glyma.13G283400.Wm82.a2.v1	11.092	5.68296	1.99e-05	-1.02539	down	[NW]	Cell motility;; Extracellular structures	Molecular Function: protein serine/threonine kinase activity (GO:0004674);; Molecular Function: ATP binding (GO:0005524);; Cellular Component: plasma membrane (GO:0005886);; Biological Process: protein phosphorylation (GO:0006468);; Cellular Component: integral component of membrane (GO:0016021);; Biological Process: recognition of pollen (GO:0048544);;	K24104|1.1e-73|thj:104799061|K24104 GPN-loop GTPase | (RefSeq) LOW QUALITY PROTEIN: uncharacterized protein LOC104799061	--	--	--	Protein tyrosine and serine/threonine kinase	G-type lectin S-receptor-like serine/threonine-protein kinase At4g27290 OS=Arabidopsis thaliana OX=3702 GN=At4g27290 PE=3 SV=4	T	Signal transduction mechanisms	G-type lectin S-receptor-like serine/threonine-protein kinase At4g27290 isoform X1 [Glycine max]
Glyma.02G292200.Wm82.a2.v1	3.25531	1.62619	0.00146321	-1.06203	down	[L]	Replication, recombination and repair	Cellular Component: nuclear chromosome (GO:0000228);; Molecular Function: ATP binding (GO:0005524);; Cellular Component: nucleus (GO:0005634);; Biological Process: mismatch repair (GO:0006298);; Biological Process: reciprocal meiotic recombination (GO:0007131);; Molecular Function: DNA-dependent ATPase activity (GO:0008094);; Molecular Function: mismatched DNA binding (GO:0030983);;	K08741|0.0e+00|gmx:100797567|K08741 DNA mismatch repair protein MSH5 | (RefSeq) LOW QUALITY PROTEIN: DNA mismatch repair protein MSH5-like	--	[L]	Replication, recombination and repair	MutS domain V	DNA mismatch repair protein MSH5 OS=Arabidopsis thaliana OX=3702 GN=MSH5 PE=2 SV=1	L	Replication, recombination and repair	hypothetical protein GLYMA_02G292200 [Glycine max]
Glyma.13G252800.Wm82.a2.v1	2.40042	1.14378	0.0125468	-1.15499	down	[R]	General function prediction only	Cellular Component: integral component of membrane (GO:0016021);;	K16302|1.4e-229|gmx:100795897|K16302 metal transporter CNNM | (RefSeq) DUF21 domain-containing protein At4g33700 isoform X1	--	[S]	Function unknown	Cyclin M transmembrane N-terminal domain	DUF21 domain-containing protein At4g33700 OS=Arabidopsis thaliana OX=3702 GN=CBSDUF6 PE=1 SV=1	S	Function unknown	DUF21 domain-containing protein At4g33700 isoform X1 [Glycine max]
Glyma.17G140600.Wm82.a2.v1	26.284	12.0921	1.54e-07	-1.15425	down	[C]	Energy production and conversion	Molecular Function: L-lactate dehydrogenase activity (GO:0004459);; Cellular Component: cytoplasm (GO:0005737);; Biological Process: carbohydrate metabolic process (GO:0005975);; Biological Process: carboxylic acid metabolic process (GO:0019752);;	K00016|2.7e-194|gmx:100803035|K00016 L-lactate dehydrogenase [EC:1.1.1.27] | (RefSeq) L-lactate dehydrogenase A	Glycolysis / Gluconeogenesis (ko00010);; Cysteine and methionine metabolism (ko00270);; Pyruvate metabolism (ko00620);; Propanoate metabolism (ko00640)	[C]	Energy production and conversion	lactate/malate dehydrogenase, NAD binding domain	L-lactate dehydrogenase A OS=Hordeum vulgare OX=4513 PE=1 SV=1	C	Energy production and conversion	L-lactate dehydrogenase A [Glycine max]
Glyma.07G254600.Wm82.a2.v1	6.50468	2.15499	0.0081327	-1.67825	down	--	--	Cellular Component: cytoplasm (GO:0005737);; Molecular Function: UDP-glycosyltransferase activity (GO:0008194);; Cellular Component: intracellular membrane-bounded organelle (GO:0043231);;	K23260|4.9e-178|cam:101489464|K23260 scopoletin glucosyltransferase [EC:2.4.1.128] | (RefSeq) UGT73F5; UDP-glucose flavonoid 3-O-glucosyltransferase 7	Phenylpropanoid biosynthesis (ko00940)	[GC]	Carbohydrate transport and metabolism;; Energy production and conversion	UDP-glucoronosyl and UDP-glucosyl transferase	UDP-glucose flavonoid 3-O-glucosyltransferase 7 OS=Fragaria ananassa OX=3747 GN=GT7 PE=1 SV=1	--	--	glucosyltransferase [Glycine max]
Glyma.03G129100.Wm82.a2.v1	0.775349	0.330146	0.0327052	-1.25831	down	[E]	Amino acid transport and metabolism	Molecular Function: pyrroline-5-carboxylate reductase activity (GO:0004735);; Biological Process: L-proline biosynthetic process (GO:0055129);;	K00286|1.3e-146|gmx:100784362|K00286 pyrroline-5-carboxylate reductase [EC:1.5.1.2] | (RefSeq) pyrroline-5-carboxylate reductase	Arginine and proline metabolism (ko00330);; Biosynthesis of amino acids (ko01230)	[E]	Amino acid transport and metabolism	Pyrroline-5-carboxylate reductase dimerisation	Pyrroline-5-carboxylate reductase OS=Glycine max OX=3847 PE=2 SV=1	E	Amino acid transport and metabolism	pyrroline-5-carboxylate reductase [Glycine max]
Glyma.13G033000.Wm82.a2.v1	9.03264	22.5386	8.59e-08	1.26583	up	--		Molecular Function: protein kinase activity (GO:0004672);; Molecular Function: ATP binding (GO:0005524);; Cellular Component: integral component of membrane (GO:0016021);; Molecular Function: polysaccharide binding (GO:0030247);;	K03283|7.5e-50|qsu:112017276|K03283 heat shock 70kDa protein 1/2/6/8 | (RefSeq) heat shock cognate 70 kDa protein 2-like	Spliceosome (ko03040);; Protein processing in endoplasmic reticulum (ko04141);; Endocytosis (ko04144)	[T]	Signal transduction mechanisms	Protein kinase domain	Rust resistance kinase Lr10 OS=Triticum aestivum OX=4565 GN=LRK10 PE=2 SV=1	T	Signal transduction mechanisms	stress-induced receptor-like kinase precursor [Glycine max]
Glyma.17G138900.Wm82.a2.v1	4.62267	11.0902	0.0218651	1.20466	up	--	--	--	--	--	--	--	--	--	--	--	hypothetical protein GLYMA_17G138900 [Glycine max]
Glyma.17G113100.Wm82.a2.v1	10.0768	3.31916	5.97e-07	-1.66042	down	--	--	Molecular Function: electron carrier activity (GO:0009055);; Cellular Component: integral component of membrane (GO:0016021);; Cellular Component: anchored component of plasma membrane (GO:0046658);;	--	--	--	--	Plastocyanin-like domain	--	--	--	hypothetical protein GLYMA_17G113100 [Glycine max]
Glyma.19G022000.Wm82.a2.v1	2.85104	7.32508	3.44e-05	1.30941	up	--	--	--	--	--	--	--	Protein of unknown function (DUF1666)	--	S	Function unknown	uncharacterized protein LOC100778657 [Glycine max]
Glyma.17G247300.Wm82.a2.v1	58.7156	25.9412	6.35e-05	-1.24994	down	[J]	Translation, ribosomal structure and biogenesis	Cellular Component: plastid small ribosomal subunit (GO:0000312);; Molecular Function: RNA binding (GO:0003723);; Molecular Function: structural constituent of ribosome (GO:0003735);; Biological Process: translation (GO:0006412);; Cellular Component: small ribosomal subunit (GO:0015935);;	K02996|1.8e-105|gmx:100305975|K02996 small subunit ribosomal protein S9 | (RefSeq) uncharacterized protein LOC100305975	Ribosome (ko03010)	[J]	Translation, ribosomal structure and biogenesis	Ribosomal protein S9/S16	30S ribosomal protein S9, chloroplastic OS=Spinacia oleracea OX=3562 GN=PRPS9 PE=1 SV=2	J	Translation, ribosomal structure and biogenesis	uncharacterized protein LOC100305975 [Glycine max]
Glyma.04G050400.Wm82.a2.v1	23.5049	49.522	6.26e-05	1.02217	up	[H]	Coenzyme transport and metabolism	Molecular Function: ferrochelatase activity (GO:0004325);; Cellular Component: mitochondrion (GO:0005739);; Biological Process: heme biosynthetic process (GO:0006783);;	K01772|2.0e-275|gmx:100813423|K01772 protoporphyrin/coproporphyrin ferrochelatase [EC:4.99.1.1 4.99.1.9] | (RefSeq) ferrochelatase-2, chloroplastic	Porphyrin and chlorophyll metabolism (ko00860)	[H]	Coenzyme transport and metabolism	Ferrochelatase	Ferrochelatase-2, chloroplastic OS=Cucumis sativus OX=3659 GN=HEMH PE=2 SV=1	H	Coenzyme transport and metabolism	ferrochelatase-2, chloroplastic [Glycine max]
Glyma.19G139300.Wm82.a2.v1	81.3524	33.8632	5.81e-11	-1.33018	down	[H]	Coenzyme transport and metabolism	Cellular Component: chloroplast (GO:0009507);; Biological Process: chlorophyll biosynthetic process (GO:0015995);; Molecular Function: magnesium chelatase activity (GO:0016851);;	K03403|0.0e+00|gmx:100787735|K03403 magnesium chelatase subunit H [EC:6.6.1.1] | (RefSeq) magnesium-chelatase subunit ChlH, chloroplastic	Porphyrin and chlorophyll metabolism (ko00860)	--	--	CobN/Magnesium Chelatase	Magnesium-chelatase subunit ChlH, chloroplastic OS=Arabidopsis thaliana OX=3702 GN=CHLH PE=1 SV=1	H	Coenzyme transport and metabolism	magnesium-chelatase subunit ChlH, chloroplastic [Glycine max]
Glyma.06G042700.Wm82.a2.v1	9.21058	3.66765	0.000280651	-1.39987	down	--	--	--	--	--	--	--	bHLH-MYC and R2R3-MYB transcription factors N-terminal	Protein RICE SALT SENSITIVE 3 OS=Oryza sativa subsp. japonica OX=39947 GN=RSS3 PE=1 SV=1	S	Function unknown	Protein RICE SALT SENSITIVE 3 isoform B [Glycine soja]
Glyma.07G203700.Wm82.a2.v1	1.89006	4.21375	0.0028552	1.10802	up	[ET]	Amino acid transport and metabolism;; Signal transduction mechanisms	Cellular Component: plasma membrane (GO:0005886);; Molecular Function: ligand-gated ion channel activity (GO:0015276);; Cellular Component: integral component of membrane (GO:0016021);; Molecular Function: signaling receptor activity (GO:0038023);;	K05387|1.8e-234|pmum:103324849|K05387 glutamate receptor, ionotropic, plant | (RefSeq) glutamate receptor 2.7-like	--	[PET]	Inorganic ion transport and metabolism;; Amino acid transport and metabolism;; Signal transduction mechanisms	Receptor family ligand binding region	Glutamate receptor 2.7 OS=Arabidopsis thaliana OX=3702 GN=GLR2.7 PE=2 SV=3	--	--	glutamate receptor 2.7 [Glycine max]
Glyma.04G255600.Wm82.a2.v1	1.28999	0.322824	0.00268635	-2.13158	down	[IR]	Lipid transport and metabolism;; General function prediction only	Molecular Function: hydrolase activity, acting on ester bonds (GO:0016788);;	K10691|2.7e-38|ats:109762802|K10691 E3 ubiquitin-protein ligase UBR4 [EC:2.3.2.27] | (RefSeq) LOC109762802; auxin transport protein BIG	--	--	--	GDSL-like Lipase/Acylhydrolase	GDSL esterase/lipase At1g33811 OS=Arabidopsis thaliana OX=3702 GN=At1g33811 PE=2 SV=1	S	Function unknown	GDSL esterase/lipase At1g33811 [Glycine max]
Glyma.11G043600.Wm82.a2.v1	5.41702	2.76442	0.0296531	-1.04199	down	--	--	Molecular Function: protein dimerization activity (GO:0046983);;	K13422|3.6e-12|ppp:112288376|K13422 transcription factor MYC2 | (RefSeq) transcription factor MYC3-like isoform X1	MAPK signaling pathway - plant (ko04016);; Plant hormone signal transduction (ko04075)	--	--	Helix-loop-helix DNA-binding domain	Transcription factor bHLH25 OS=Arabidopsis thaliana OX=3702 GN=BHLH25 PE=2 SV=2	K	Transcription	transcription factor bHLH25 isoform X1 [Glycine max]
Glyma.05G128000.Wm82.a2.v1	4015.7	2045.98	1.67e-06	-1.03823	down	--	--	Biological Process: response to light stimulus (GO:0009416);; Cellular Component: photosystem I (GO:0009522);; Cellular Component: photosystem II (GO:0009523);; Cellular Component: chloroplast thylakoid membrane (GO:0009535);; Biological Process: photosynthesis, light harvesting in photosystem I (GO:0009768);; Cellular Component: chloroplast envelope (GO:0009941);; Cellular Component: plastoglobu…	K08912|3.1e-150|gmx:547862|K08912 light-harvesting complex II chlorophyll a/b binding protein 1 | (RefSeq) CAB3; chlorophyll a/b-binding protein	Photosynthesis - antenna proteins (ko00196)	--	--	Chlorophyll A-B binding protein	Chlorophyll a-b binding protein 3, chloroplastic OS=Glycine max OX=3847 GN=CAB3 PE=3 SV=1	C	Energy production and conversion	chlorophyll a/b-binding protein [Glycine max]
Glyma.19G218300.Wm82.a2.v1	13.933	0.211707	7.47e-105	-6.02824	down	[I]	Lipid transport and metabolism	Molecular Function: long-chain fatty acid-CoA ligase activity (GO:0004467);; Cellular Component: endoplasmic reticulum (GO:0005783);; Biological Process: wax biosynthetic process (GO:0010025);; Biological Process: cutin biosynthetic process (GO:0010143);; Cellular Component: membrane (GO:0016020);;	K01897|0.0e+00|gmx:100818394|K01897 long-chain acyl-CoA synthetase [EC:6.2.1.3] | (RefSeq) long chain acyl-CoA synthetase 1	Fatty acid biosynthesis (ko00061);; Fatty acid degradation (ko00071);; Fatty acid metabolism (ko01212);; Peroxisome (ko04146)	[I]	Lipid transport and metabolism	AMP-binding enzyme	Long chain acyl-CoA synthetase 1 OS=Arabidopsis thaliana OX=3702 GN=LACS1 PE=2 SV=1	I	Lipid transport and metabolism	long chain acyl-CoA synthetase 1 [Glycine max]
Glyma.17G046500.Wm82.a2.v1	47.2657	19.9991	1.23e-06	-1.31188	down	[O]	Posttranslational modification, protein turnover, chaperones	Cellular Component: cytoplasm (GO:0005737);; Molecular Function: thioredoxin peroxidase activity (GO:0008379);; Cellular Component: chloroplast thylakoid membrane (GO:0009535);; Biological Process: cellular response to oxidative stress (GO:0034599);; Biological Process: cell redox homeostasis (GO:0045454);;	K03564|3.0e-119|gmx:100500610|K03564 thioredoxin-dependent peroxiredoxin [EC:1.11.1.24] | (RefSeq) thioredoxin superfamily protein	--	[O]	Posttranslational modification, protein turnover, chaperones	AhpC/TSA family	Peroxiredoxin Q, chloroplastic OS=Populus jackii OX=640484 GN=PRXQ PE=1 SV=1	O	Posttranslational modification, protein turnover, chaperones	thioredoxin superfamily protein [Glycine max]
Glyma.16G172600.Wm82.a2.v1	5.804	2.42954	0.000691281	-1.33189	down	[V]	Defense mechanisms	Cellular Component: plant-type vacuole (GO:0000325);; Molecular Function: ATP binding (GO:0005524);; Cellular Component: vacuolar membrane (GO:0005774);; Cellular Component: membrane (GO:0016020);; Cellular Component: integral component of membrane (GO:0016021);; Molecular Function: ATPase activity (GO:0016887);; Molecular Function: ATPase activity, coupled to transmembrane movement of substances…	K05666|0.0e+00|gmx:100787314|K05666 ATP-binding cassette, subfamily C (CFTR/MRP), member 2 | (RefSeq) ABC transporter C family member 10	ABC transporters (ko02010)	[Q]	Secondary metabolites biosynthesis, transport and catabolism	ABC transporter	ABC transporter C family member 10 OS=Arabidopsis thaliana OX=3702 GN=ABCC10 PE=2 SV=2	Q	Secondary metabolites biosynthesis, transport and catabolism	hypothetical protein GLYMA_16G172600 [Glycine max]
Glyma.07G110300.Wm82.a2.v1	1.82075	0.642516	0.00106165	-1.54927	down	--	--	Molecular Function: UDP-glycosyltransferase activity (GO:0008194);; Cellular Component: intracellular membrane-bounded organelle (GO:0043231);;	K08237|6.4e-290|gmx:100775351|K08237 hydroquinone glucosyltransferase [EC:2.4.1.218] | (RefSeq) hydroquinone glucosyltransferase-like	--	[GC]	Carbohydrate transport and metabolism;; Energy production and conversion	UDP-glucoronosyl and UDP-glucosyl transferase	Hydroquinone glucosyltransferase OS=Rauvolfia serpentina OX=4060 GN=AS PE=1 SV=1	--	--	hydroquinone glucosyltransferase-like [Glycine max]
Glyma.19G245500.Wm82.a2.v1	17.345	53.6735	2.33e-12	1.5778	up	--	--	Molecular Function: chitin binding (GO:0008061);; Biological Process: defense response to bacterium (GO:0042742);; Biological Process: defense response to fungus (GO:0050832);;	K20547|4.1e-14|ccav:112515260|K20547 basic endochitinase B [EC:3.2.1.14] | (RefSeq) endochitinase-like isoform X1	Amino sugar and nucleotide sugar metabolism (ko00520);; MAPK signaling pathway - plant (ko04016)	[R]	General function prediction only	Barwin family	Wound-induced protein WIN2 OS=Solanum tuberosum OX=4113 GN=WIN2 PE=2 SV=1	S	Function unknown	pathogenesis-related protein PR-4 [Glycine max]
Glyma.18G153500.Wm82.a2.v1	20.8295	8.9777	4.13e-05	-1.28657	down	--	--	Cellular Component: extracellular region (GO:0005576);; Cellular Component: cell wall (GO:0005618);; Biological Process: plant-type cell wall organization (GO:0009664);; Cellular Component: membrane (GO:0016020);;	K20628|6.0e-106|adu:107470208|K20628 expansin | (RefSeq) expansin-A8	--	--	--	Expansin C-terminal domain	Expansin-A4 OS=Arabidopsis thaliana OX=3702 GN=EXPA4 PE=1 SV=1	O	Posttranslational modification, protein turnover, chaperones	expansin-A4 [Glycine max]
Glyma.01G046000.Wm82.a2.v1	2.01449	0.833235	0.0218446	-1.35359	down	[I]	Lipid transport and metabolism	Biological Process: lipid metabolic process (GO:0006629);; Cellular Component: integral component of membrane (GO:0016021);; Molecular Function: oxidoreductase activity (GO:0016491);;	K21734|2.1e-271|gmx:100788222|K21734 sphingolipid 8-(E/Z)-desaturase [EC:1.14.19.29] | (RefSeq) SLD1.1; delta8-sphingolipid desaturase 1	--	[I]	Lipid transport and metabolism	Fatty acid desaturase	Delta(8)-fatty-acid desaturase 2 OS=Arabidopsis thaliana OX=3702 GN=SLD2 PE=1 SV=1	I	Lipid transport and metabolism	delta8-sphingolipid desaturase 1 [Glycine max]
Glyma.06G129300.Wm82.a2.v1	16.4998	8.20233	4.34e-05	-1.0788	down	--	--	Molecular Function: protein binding (GO:0005515);;	--	--	--	--	IQ calmodulin-binding motif	Protein IQ-DOMAIN 1 OS=Arabidopsis thaliana OX=3702 GN=IQD1 PE=1 SV=1	S	Function unknown	protein IQ-DOMAIN 1 [Glycine max]
Glyma.18G028100.Wm82.a2.v1	6.68829	13.9178	0.00669852	1.00558	up	--	--	Cellular Component: integral component of membrane (GO:0016021);;	--	--	[R]	General function prediction only	--	--	S	Function unknown	hypothetical protein GLYMA_18G028100 [Glycine max]
Glyma.04G230100.Wm82.a2.v1	12.8704	29.7099	7.31e-06	1.15029	up	--	--	--	--	--	--	--	--	--	--	--	hypothetical protein glysoja_027803 [Glycine soja]
Glyma.04G113500.Wm82.a2.v1	0.440743	1.06474	0.0335929	1.19907	up	[C]	Energy production and conversion	Molecular Function: oxidoreductase activity (GO:0016491);; Molecular Function: FAD binding (GO:0071949);;	K22395|3.2e-162|vvi:100250740|K22395 cinnamyl-alcohol dehydrogenase [EC:1.1.1.195] | (RefSeq) berberine bridge enzyme-like 15	Phenylpropanoid biosynthesis (ko00940)	--	--	FAD binding domain	Berberine bridge enzyme-like 22 OS=Arabidopsis thaliana OX=3702 GN=FAD-OXR PE=2 SV=1	C	Energy production and conversion	berberine bridge enzyme-like 22 [Glycine max]
Glyma.08G273400.Wm82.a2.v1	1.27144	0.574149	0.00872877	-1.19762	down	--	--	Biological Process: karyogamy (GO:0000741);; Molecular Function: molecular_function (GO:0003674);; Molecular Function: catalytic activity (GO:0003824);; Molecular Function: ubiquitin-protein transferase activity (GO:0004842);; Cellular Component: cellular_component (GO:0005575);; Cellular Component: cell (GO:0005623);; Cellular Component: plasma membrane (GO:0005886);; Cellular Component: cell-ce…	--	--	--	--	von Willebrand factor type A domain	Probable E3 ubiquitin-protein ligase EDA40 OS=Arabidopsis thaliana OX=3702 GN=EDA40 PE=2 SV=1	O	Posttranslational modification, protein turnover, chaperones	hypothetical protein GLYMA_08G273400 [Glycine max]
Glyma.19G255500.Wm82.a2.v1	41.3172	93.0108	3.26e-06	1.11525	up	--	--	Molecular Function: ion channel activity (GO:0005216);; Cellular Component: integral component of membrane (GO:0016021);;	K05391|2.7e-256|gmx:100797784|K05391 cyclic nucleotide gated channel, plant | (RefSeq) cyclic nucleotide-gated ion channel 1 isoform X1	Plant-pathogen interaction (ko04626)	[PT]	Inorganic ion transport and metabolism;; Signal transduction mechanisms	Ion transport protein	Cyclic nucleotide-gated ion channel 1 OS=Arabidopsis thaliana OX=3702 GN=CNGC1 PE=1 SV=1	P	Inorganic ion transport and metabolism	cyclic nucleotide-gated ion channel 1-like isoform X3 [Glycine soja]
Glyma.14G218200.Wm82.a2.v1	34.8591	16.458	1.1e-06	-1.15025	down	--	--	Cellular Component: integral component of membrane (GO:0016021);;	K22520|1.7e-71|gmx:100305711|K22520 protein disulfide-isomerase [EC:5.3.4.1] | (RefSeq) putative disulfide-isomerase LQY1	--	--	--	Family of unknown function (DUF5351)	Protein disulfide-isomerase LQY1, chloroplastic OS=Arabidopsis thaliana OX=3702 GN=LQY1 PE=1 SV=1	S	Function unknown	putative disulfide-isomerase LQY1 [Glycine max]
Glyma.15G009500.Wm82.a2.v1	1.09341	4.97623	0.000217274	2.11535	up	[Q]	Secondary metabolites biosynthesis, transport and catabolism	--	K08234|1.6e-09|nnu:104590407|K08234 glyoxylase I family protein | (RefSeq) uncharacterized LOC104590407	--	--	--	Glyoxalase/Bleomycin resistance protein/Dioxygenase superfamily	--	S	Function unknown	putative lactoylglutathione lyase [Glycine max]
Glyma.19G046000.Wm82.a2.v1	24.0573	10.6971	7.08e-06	-1.23864	down	[Q]	Secondary metabolites biosynthesis, transport and catabolism	Molecular Function: diacylglycerol O-acyltransferase activity (GO:0004144);; Cellular Component: plasma membrane (GO:0005886);; Biological Process: triglyceride biosynthetic process (GO:0019432);; Molecular Function: long-chain-alcohol O-fatty-acyltransferase activity (GO:0047196);;	K20098|2.7e-72|mtr:MTR_4g078460|K20098 DNA excision repair protein ERCC-6-like 2 [EC:3.6.4.-] | (RefSeq) DNA repair and recombination RAD26-like protein, putative	--	--	--	WS/DGAT C-terminal domain	--	S	Function unknown	uncharacterized protein LOC100777968 [Glycine max]
Glyma.06G043000.Wm82.a2.v1	0.825331	3.12036	0.000662223	1.85217	up	[E]	Amino acid transport and metabolism	Molecular Function: asparaginase activity (GO:0004067);; Cellular Component: cytoplasm (GO:0005737);; Molecular Function: beta-aspartyl-peptidase activity (GO:0008798);; Biological Process: protein autoprocessing (GO:0016540);;	K13051|4.8e-185|gmx:100796941|K13051 L-asparaginase / beta-aspartyl-peptidase [EC:3.5.1.1 3.4.19.5] | (RefSeq) probable isoaspartyl peptidase/L-asparaginase 2	Alanine, aspartate and glutamate metabolism (ko00250);; Cyanoamino acid metabolism (ko00460)	[E]	Amino acid transport and metabolism	Asparaginase	Probable isoaspartyl peptidase/L-asparaginase 2 OS=Arabidopsis thaliana OX=3702 GN=At3g16150 PE=2 SV=2	E	Amino acid transport and metabolism	probable isoaspartyl peptidase/L-asparaginase 2 [Glycine max]
Glyma.05G149100.Wm82.a2.v1	10.6124	5.17461	0.000116364	-1.09745	down	--	--	Molecular Function: Rho GDP-dissociation inhibitor activity (GO:0005094);; Cellular Component: cytosol (GO:0005829);; Biological Process: Rho protein signal transduction (GO:0007266);; Cellular Component: membrane (GO:0016020);; Molecular Function: Rac GTPase binding (GO:0048365);;	K12462|1.8e-133|gmx:100806852|K12462 Rho GDP-dissociation inhibitor | (RefSeq) rho GDP-dissociation inhibitor 1	--	[T]	Signal transduction mechanisms	RHO protein GDP dissociation inhibitor	Rho GDP-dissociation inhibitor 1 OS=Arabidopsis thaliana OX=3702 GN=GDI1 PE=1 SV=1	T	Signal transduction mechanisms	rho GDP-dissociation inhibitor 1 [Glycine max]
Glyma.15G186300.Wm82.a2.v1	15.5424	34.8711	0.00261868	1.12472	up	--	--	Molecular Function: transcription factor activity, sequence-specific DNA binding (GO:0003700);; Cellular Component: nucleus (GO:0005634);; Molecular Function: sequence-specific DNA binding (GO:0043565);;	K13424|3.4e-19|vra:106752427|K13424 WRKY transcription factor 33 | (RefSeq) WRKY transcription factor WRKY24	MAPK signaling pathway - plant (ko04016);; Plant-pathogen interaction (ko04626)	--	--	WRKY DNA -binding domain	WRKY transcription factor 42 OS=Arabidopsis thaliana OX=3702 GN=WRKY42 PE=1 SV=1	K	Transcription	WRKY transcription factor 42 [Glycine max]
Glyma.10G026600.Wm82.a2.v1	89.1545	42.7061	8.56e-09	-1.12552	down	[M]	Cell wall/membrane/envelope biogenesis	Molecular Function: RNA binding (GO:0003723);; Molecular Function: catalytic activity (GO:0003824);; Cellular Component: cytosol (GO:0005829);; Biological Process: rRNA processing (GO:0006364);;	--	--	--	--	NAD dependent epimerase/dehydratase family	Chloroplast stem-loop binding protein of 41 kDa a, chloroplastic OS=Arabidopsis thaliana OX=3702 GN=CSP41A PE=1 SV=1	S	Function unknown	chloroplast stem-loop binding protein of 41 kDa a, chloroplastic [Glycine max]
Glyma.01G034700.Wm82.a2.v1	8.93599	4.43495	6.33e-05	-1.07777	down	--	--	Cellular Component: Golgi apparatus (GO:0005794);; Biological Process: xyloglucan metabolic process (GO:0010411);; Cellular Component: integral component of membrane (GO:0016021);; Molecular Function: O-acetyltransferase activity (GO:0016413);;	K23877|1.6e-277|gmx:100809774|K23877 xyloglucan O-acetyltransferase | (RefSeq) protein ALTERED XYLOGLUCAN 4	--	--	--	GDSL/SGNH-like Acyl-Esterase family found in Pmr5 and Cas1p	Protein ALTERED XYLOGLUCAN 4 OS=Arabidopsis thaliana OX=3702 GN=AXY4 PE=1 SV=1	S	Function unknown	protein ALTERED XYLOGLUCAN 4 [Glycine max]
Glyma.02G056700.Wm82.a2.v1	5.11739	2.22392	0.0135865	-1.21659	down	[Q]	Secondary metabolites biosynthesis, transport and catabolism	Molecular Function: nucleoside-triphosphate diphosphatase activity (GO:0047429);;	K06287|1.8e-108|gmx:100820329|K06287 septum formation protein | (RefSeq) maf-like protein DDB_G0281937	--	[D]	Cell cycle control, cell division, chromosome partitioning	Maf-like protein	--	D	Cell cycle control, cell division, chromosome partitioning	maf-like protein DDB_G0281937 [Glycine max]
Glyma.06G055600.Wm82.a2.v1	8.44935	3.63113	0.000654306	-1.28536	down	--	--	Cellular Component: integral component of membrane (GO:0016021);;	K23052|5.5e-113|gmx:100782990|K23052 NAD(P)H-quinone oxidoreductase subunit U, chloroplastic [EC:1.6.5.-] | (RefSeq) NAD(P)H-quinone oxidoreductase subunit U, chloroplastic	--	--	--	--	NAD(P)H-quinone oxidoreductase subunit U, chloroplastic OS=Arabidopsis thaliana OX=3702 GN=ndhU PE=1 SV=1	S	Function unknown	NAD(P)H-quinone oxidoreductase subunit U, chloroplastic [Glycine max]
Glyma.17G209000.Wm82.a2.v1	0.808006	2.513	0.00292549	1.57568	up	--	--	Biological Process: response to acid chemical (GO:0001101);; Molecular Function: molecular_function (GO:0003674);; Molecular Function: nucleic acid binding (GO:0003676);; Molecular Function: DNA binding (GO:0003677);; Molecular Function: transcription factor activity, sequence-specific DNA binding (GO:0003700);; Molecular Function: binding (GO:0005488);; Molecular Function: calcium ion binding (G…	K13422|4.0e-90|gmx:100790854|K13422 transcription factor MYC2 | (RefSeq) transcription factor MYC2	MAPK signaling pathway - plant (ko04016);; Plant hormone signal transduction (ko04075)	--	--	bHLH-MYC and R2R3-MYB transcription factors N-terminal	Transcription factor MYC2 OS=Solanum lycopersicum OX=4081 GN=MYC2 PE=1 SV=1	K	Transcription	transcription factor MYC2 [Glycine max]
Glyma.19G106800.Wm82.a2.v1	512.305	244.593	6.64e-08	-1.13187	down	[G]	Carbohydrate transport and metabolism	Biological Process: glucose metabolic process (GO:0006006);; Molecular Function: oxidoreductase activity, acting on the aldehyde or oxo group of donors, NAD or NADP as acceptor (GO:0016620);; Molecular Function: NADP binding (GO:0050661);; Molecular Function: NAD binding (GO:0051287);;	K05298|1.6e-217|gmx:732655|K05298 glyceraldehyde-3-phosphate dehydrogenase (NADP+) (phosphorylating) [EC:1.2.1.13] | (RefSeq) glyceraldehyde-3-phosphate dehydrogenase A subunit	Carbon fixation in photosynthetic organisms (ko00710);; Carbon metabolism (ko01200)	[G]	Carbohydrate transport and metabolism	Glyceraldehyde 3-phosphate dehydrogenase, C-terminal domain	Glyceraldehyde-3-phosphate dehydrogenase A, chloroplastic OS=Pisum sativum OX=3888 GN=GAPA PE=1 SV=2	G	Carbohydrate transport and metabolism	glyceraldehyde-3-phosphate dehydrogenase A subunit [Glycine max]
Glyma.01G184600.Wm82.a2.v1	17.8977	7.69032	2.26e-05	-1.27414	down	[G]	Carbohydrate transport and metabolism	--	K14506|3.0e-15|nnu:109115461|K14506 jasmonic acid-amino synthetase [EC:6.3.2.52] | (RefSeq) uncharacterized LOC109115461	Plant hormone signal transduction (ko04075)	--	--	Protein of unknown function, DUF547	--	S	Function unknown	uncharacterized protein LOC100794704 isoform X2 [Glycine max]
Glyma.20G244600.Wm82.a2.v1	5.33249	1.82821	0.0014424	-1.59399	down	--	--	--	--	--	--	--	--	--	--	--	hypothetical protein GLYMA_20G244600 [Glycine max]
Glyma.08G271000.Wm82.a2.v1	7.40921	3.35637	0.0449327	-1.22383	down	--	--	Molecular Function: protein dimerization activity (GO:0046983);;	K20558|8.6e-27|atr:18437056|K20558 transcription factor SPEECHLESS | (RefSeq) transcription factor SPEECHLESS isoform X2	MAPK signaling pathway - plant (ko04016)	--	--	Helix-loop-helix DNA-binding domain	Transcription factor bHLH71 OS=Arabidopsis thaliana OX=3702 GN=BHLH71 PE=1 SV=1	K	Transcription	transcription factor bHLH71 isoform X1 [Glycine max]
Glyma.02G274100.Wm82.a2.v1	9.33062	4.52073	0.0209281	-1.12662	down	[R]	General function prediction only	Molecular Function: alcohol dehydrogenase activity, zinc-dependent (GO:0004024);; Cellular Component: cytosol (GO:0005829);; Molecular Function: zinc ion binding (GO:0008270);; Biological Process: formaldehyde catabolic process (GO:0046294);; Molecular Function: S-(hydroxymethyl)glutathione dehydrogenase activity (GO:0051903);;	K00121|4.6e-227|gmx:100788587|K00121 S-(hydroxymethyl)glutathione dehydrogenase / alcohol dehydrogenase [EC:1.1.1.284 1.1.1.1] | (RefSeq) alcohol dehydrogenase-like 7 isoform X1	Glycolysis / Gluconeogenesis (ko00010);; Fatty acid degradation (ko00071);; Tyrosine metabolism (ko00350);; Carbon metabolism (ko01200)	[Q]	Secondary metabolites biosynthesis, transport and catabolism	Alcohol dehydrogenase GroES-like domain	Alcohol dehydrogenase-like 7 OS=Arabidopsis thaliana OX=3702 GN=At5g42250 PE=2 SV=1	Q	Secondary metabolites biosynthesis, transport and catabolism	alcohol dehydrogenase-like 7 isoform X1 [Glycine max]
Glyma.08G329000.Wm82.a2.v1	3.16407	1.55524	0.0189403	-1.08506	down	--	--	Cellular Component: integral component of membrane (GO:0016021);;	K17046|1.1e-12|tcc:18593293|K17046 protein DEK | (RefSeq) DNA ligase 1	--	--	--	--	--	--	--	uncharacterized protein LOC100811551 [Glycine max]
Glyma.04G197500.Wm82.a2.v1	5.80138	22.599	1.89e-09	1.91381	up	[I]	Lipid transport and metabolism	Molecular Function: ACP phosphopantetheine attachment site binding involved in fatty acid biosynthetic process (GO:0000036);; Cellular Component: chloroplast (GO:0009507);; Molecular Function: acyl-[acyl-carrier-protein] hydrolase activity (GO:0016297);;	K10781|1.3e-224|gmx:100791811|K10781 fatty acyl-ACP thioesterase B [EC:3.1.2.14 3.1.2.21] | (RefSeq) palmitoyl-acyl carrier protein thioesterase, chloroplastic	Fatty acid biosynthesis (ko00061);; Fatty acid metabolism (ko01212)	--	--	Acyl-ACP thioesterase	Palmitoyl-acyl carrier protein thioesterase, chloroplastic OS=Arabidopsis thaliana OX=3702 GN=FATB PE=1 SV=1	I	Lipid transport and metabolism	palmitoyl-acyl carrier protein thioesterase, chloroplastic [Glycine max]
Glyma.15G045200.Wm82.a2.v1	0.939982	2.83384	0.00745044	1.53157	up	--	--	Cellular Component: cellular_component (GO:0005575);; Cellular Component: intracellular (GO:0005622);; Cellular Component: cell (GO:0005623);; Cellular Component: cytoplasm (GO:0005737);; Cellular Component: mitochondrion (GO:0005739);; Cellular Component: organelle (GO:0043226);; Cellular Component: membrane-bounded organelle (GO:0043227);; Cellular Component: intracellular organelle (GO:0043229…	K02725|1.8e-34|nau:109221636|K02725 20S proteasome subunit alpha 6 [EC:3.4.25.1] | (RefSeq) proteasome subunit alpha type-1-like	Proteasome (ko03050)	--	--	Lateral organ boundaries (LOB) domain	LOB domain-containing protein 11 OS=Arabidopsis thaliana OX=3702 GN=LBD11 PE=2 SV=2	S	Function unknown	LOB domain-containing protein 11 [Glycine max]
Glyma.11G176800.Wm82.a2.v1	2.34737	1.21907	0.0342683	-1.01535	down	[E]	Amino acid transport and metabolism	Molecular Function: peptide:proton symporter activity (GO:0015333);; Cellular Component: integral component of membrane (GO:0016021);; Molecular Function: oligopeptide transmembrane transporter activity (GO:0035673);; Molecular Function: peptide transmembrane transporter activity (GO:1904680);;	K14638|0.0e+00|gmx:100816253|K14638 solute carrier family 15 (peptide/histidine transporter), member 3/4 | (RefSeq) protein NRT1/ PTR FAMILY 8.2	--	[E]	Amino acid transport and metabolism	POT family	Protein NRT1/ PTR FAMILY 8.1 OS=Arabidopsis thaliana OX=3702 GN=NPF8.1 PE=1 SV=1	E	Amino acid transport and metabolism	protein NRT1/ PTR FAMILY 8.2 [Glycine max]
Glyma.06G121000.Wm82.a2.v1	3.45173	8.6905	0.00093007	1.28603	up	--	--	Cellular Component: integral component of membrane (GO:0016021);;	--	--	--	--	--	--	--	--	uncharacterized protein LOC100798371 [Glycine max]
Glyma.03G131600.Wm82.a2.v1	9.23928	21.3476	9.72e-05	1.15889	up	--	--	--	--	--	--	--	--	--	--	--	uncharacterized protein LOC100793368 [Glycine max]
Glyma.07G250400.Wm82.a2.v1	2.19397	0.750287	0.0323193	-1.6255	down	[M]	Cell wall/membrane/envelope biogenesis	Molecular Function: protein binding (GO:0005515);;	K20285|1.2e-66|nta:107779821|K20285 Rab9 effector protein with kelch motifs | (RefSeq) acyl-CoA-binding domain-containing protein 4-like	--	[R]	General function prediction only	Galactose oxidase, central domain	Acyl-CoA-binding domain-containing protein 4 OS=Arabidopsis thaliana OX=3702 GN=ACBP4 PE=1 SV=1	S	Function unknown	acyl-CoA-binding domain-containing protein 6 isoform X1 [Glycine max]
Glyma.15G021800.Wm82.a2.v1	0.380966	1.01048	0.00906309	1.34502	up	[W]	Extracellular structures	Molecular Function: protein kinase activity (GO:0004672);; Molecular Function: ATP binding (GO:0005524);; Cellular Component: integral component of membrane (GO:0016021);;	K16224|3.7e-211|boe:106304564|K16224 senescence-induced receptor-like serine/threonine-protein kinase | (RefSeq) senescence-induced receptor-like serine/threonine-protein kinase	MAPK signaling pathway - plant (ko04016);; Plant-pathogen interaction (ko04626)	--	--	Malectin-like domain	LRR receptor-like serine/threonine-protein kinase IOS1 OS=Arabidopsis thaliana OX=3702 GN=IOS1 PE=1 SV=1	T	Signal transduction mechanisms	LRR receptor-like serine/threonine-protein kinase IOS1 [Glycine max]
Glyma.06G008200.Wm82.a2.v1	1.04671	0.512065	0.0457726	-1.08359	down	[G]	Carbohydrate transport and metabolism	Molecular Function: cellulase activity (GO:0008810);; Biological Process: cellulose catabolic process (GO:0030245);;	K01179|9.6e-294|gmx:100814545|K01179 endoglucanase [EC:3.2.1.4] | (RefSeq) endoglucanase 24	Starch and sucrose metabolism (ko00500)	--	--	Glycosyl hydrolase family 9	Endoglucanase 24 OS=Arabidopsis thaliana OX=3702 GN=At4g39010 PE=2 SV=1	G	Carbohydrate transport and metabolism	endoglucanase 24 [Glycine max]
Glyma.02G272600.Wm82.a2.v1	2.01696	0.868113	0.0300577	-1.27838	down	--	--	Cellular Component: integral component of membrane (GO:0016021);;	K13993|7.8e-13|ath:AT5G20970|K13993 HSP20 family protein | (RefSeq) HSP20-like chaperones superfamily protein	Protein processing in endoplasmic reticulum (ko04141)	[O]	Posttranslational modification, protein turnover, chaperones	--	--	O	Posttranslational modification, protein turnover, chaperones	uncharacterized protein LOC100806235 [Glycine max]
Glyma.19G157000.Wm82.a2.v1	1.02485	0.335898	0.000647395	-1.65419	down	[I]	Lipid transport and metabolism	Molecular Function: magnesium ion binding (GO:0000287);; Molecular Function: terpene synthase activity (GO:0010333);;	K04120|0.0e+00|gmx:100784193|K04120 ent-copalyl diphosphate synthase [EC:5.5.1.13] | (RefSeq) GMTPS22; ent-copalyl diphosphate synthase, chloroplastic isoform X3	Diterpenoid biosynthesis (ko00904)	--	--	Terpene synthase, N-terminal domain	Ent-copalyl diphosphate synthase, chloroplastic OS=Pisum sativum OX=3888 PE=2 SV=1	S	Function unknown	ent-copalyl diphosphate synthase, chloroplastic isoform X3 [Glycine max]
Glyma.17G164800.Wm82.a2.v1	47.919	22.6244	0.0149365	-1.16645	down	--	--	Biological Process: reproduction (GO:0000003);; Biological Process: developmental process involved in reproduction (GO:0003006);; Cellular Component: cellular_component (GO:0005575);; Cellular Component: cell (GO:0005623);; Cellular Component: plasma membrane (GO:0005886);; Biological Process: cell cycle (GO:0007049);; Biological Process: multicellular organism development (GO:0007275);; Biologic…	--	--	--	--	--	--	S	Function unknown	hypothetical protein GLYMA_17G164800, partial [Glycine max]
Glyma.16G142300.Wm82.a2.v1	4.18569	1.85815	0.00177412	-1.23164	down	--	--	Cellular Component: integral component of membrane (GO:0016021);;	K23678|9.2e-220|gmx:100787660|K23678 solute carrier family 66 (lysosomal lysine-arginine transporter), member 1 | (RefSeq) lysosomal amino acid transporter 1	--	[S]	Function unknown	PQ loop repeat	--	S	Function unknown	lysosomal amino acid transporter 1 [Glycine max]
Glyma.02G106300.Wm82.a2.v1	2.92817	1.10051	0.0197156	-1.43865	down	[I]	Lipid transport and metabolism	Biological Process: lipid metabolic process (GO:0006629);; Cellular Component: integral component of membrane (GO:0016021);; Molecular Function: oxidoreductase activity (GO:0016491);;	K21734|2.1e-271|gmx:100782383|K21734 sphingolipid 8-(E/Z)-desaturase [EC:1.14.19.29] | (RefSeq) SLD1.2; delta(8)-fatty-acid desaturase 2	--	[I]	Lipid transport and metabolism	Fatty acid desaturase	Delta(8)-fatty-acid desaturase 2 OS=Arabidopsis thaliana OX=3702 GN=SLD2 PE=1 SV=1	I	Lipid transport and metabolism	delta(8)-fatty-acid desaturase 2 [Glycine max]
Glyma.11G017500.Wm82.a2.v1	13.9195	30.7529	0.0011126	1.09253	up	--	--	--	--	--	--	--	--	--	--	--	uncharacterized protein LOC102669886 [Glycine max]
Glyma.08G007900.Wm82.a2.v1	34.1187	12.617	7.12e-06	-1.52141	down	[H]	Coenzyme transport and metabolism	Biological Process: chlorophyll biosynthetic process (GO:0015995);; Cellular Component: integral component of membrane (GO:0016021);; Biological Process: methylation (GO:0032259);; Molecular Function: magnesium protoporphyrin IX methyltransferase activity (GO:0046406);;	K03428|3.9e-179|gmx:100819913|K03428 magnesium-protoporphyrin O-methyltransferase [EC:2.1.1.11] | (RefSeq) magnesium protoporphyrin IX methyltransferase, chloroplastic	Porphyrin and chlorophyll metabolism (ko00860)	[H]	Coenzyme transport and metabolism	Magnesium-protoporphyrin IX methyltransferase C-terminus	Magnesium protoporphyrin IX methyltransferase, chloroplastic OS=Arabidopsis thaliana OX=3702 GN=CHLM PE=1 SV=1	H	Coenzyme transport and metabolism	magnesium protoporphyrin IX methyltransferase, chloroplastic [Glycine max]
Glycine_max_newGene_318	0.854207	0.247917	0.00189201	-1.8207	down	--	--	--	K13447|5.0e-13|han:110870266|K13447 respiratory burst oxidase [EC:1.6.3.- 1.11.1.-] | (RefSeq) respiratory burst oxidase homolog protein D-like	MAPK signaling pathway - plant (ko04016);; Plant-pathogen interaction (ko04626)	[R]	General function prediction only	--	--	L	Replication, recombination and repair	hypothetical protein glysoja_023486 [Glycine soja]
Glyma.02G255800.Wm82.a2.v1	1.21411	0.395782	0.00209659	-1.67106	down	--	--	Biological Process: amino acid transmembrane transport (GO:0003333);; Cellular Component: plasma membrane (GO:0005886);; Molecular Function: amino acid transmembrane transporter activity (GO:0015171);; Cellular Component: integral component of membrane (GO:0016021);;	K13946|3.5e-280|gmx:100778259|K13946 auxin influx carrier (AUX1 LAX family) | (RefSeq) GMLAX2; auxin transporter-like protein 1 isoform X1	Plant hormone signal transduction (ko04075)	[E]	Amino acid transport and metabolism	Transmembrane amino acid transporter protein	Auxin transporter-like protein 1 OS=Medicago truncatula OX=3880 GN=LAX1 PE=2 SV=1	E	Amino acid transport and metabolism	auxin transporter-like protein 1 isoform X1 [Glycine max]
Glyma.10G222900.Wm82.a2.v1	0.97111	0.360472	0.0183535	-1.49397	down	--	--	Cellular Component: endoplasmic reticulum (GO:0005783);; Cellular Component: Golgi apparatus (GO:0005794);; Biological Process: protein targeting to membrane (GO:0006612);; Cellular Component: integral component of membrane (GO:0016021);; Biological Process: peptidyl-L-cysteine S-palmitoylation (GO:0018230);; Molecular Function: protein-cysteine S-palmitoyltransferase activity (GO:0019706);;	K18932|4.2e-112|brp:103854281|K18932 palmitoyltransferase [EC:2.3.1.225] | (RefSeq) probable protein S-acyltransferase 7	--	[R]	General function prediction only	DHHC palmitoyltransferase	Protein S-acyltransferase 8 OS=Arabidopsis thaliana OX=3702 GN=PAT08 PE=1 SV=2	S	Function unknown	putative DHHC palmitoyltransferase family protein [Glycine max]
Glyma.20G169200.Wm82.a2.v1	100.406	212.176	2.44e-05	1.02609	up	--	--	Molecular Function: peroxidase activity (GO:0004601);; Cellular Component: extracellular region (GO:0005576);; Biological Process: response to oxidative stress (GO:0006979);; Cellular Component: plant-type cell wall (GO:0009505);; Cellular Component: plasmodesma (GO:0009506);; Molecular Function: heme binding (GO:0020037);; Biological Process: hydrogen peroxide catabolic process (GO:0042744);; Mo…	K00430|1.3e-199|gmx:100775837|K00430 peroxidase [EC:1.11.1.7] | (RefSeq) peroxidase 12	Phenylpropanoid biosynthesis (ko00940)	--	--	Peroxidase	Peroxidase 12 OS=Arabidopsis thaliana OX=3702 GN=PER12 PE=1 SV=1	Q	Secondary metabolites biosynthesis, transport and catabolism	peroxidase 12 [Glycine max]
Glyma.08G178200.Wm82.a2.v1	32.2483	15.8423	9.98e-05	-1.09724	down	[G]	Carbohydrate transport and metabolism	Molecular Function: UDP-glycosyltransferase activity (GO:0008194);;	K23452|1.1e-121|csat:104776357|K23452 UDP-glucosyltransferase 85A [EC:2.4.1.-] | (RefSeq) UDP-glycosyltransferase 85A5-like	Zeatin biosynthesis (ko00908)	[GC]	Carbohydrate transport and metabolism;; Energy production and conversion	UDP-glucoronosyl and UDP-glucosyl transferase	7-deoxyloganetin glucosyltransferase OS=Gardenia jasminoides OX=114476 GN=UGT85A24 PE=1 SV=1	--	--	hypothetical protein GLYMA_08G178200 [Glycine max]
Glyma.10G249000.Wm82.a2.v1	978.443	508.732	2.99e-07	-1.0052	down	--	--	Cellular Component: chloroplast (GO:0009507);; Cellular Component: photosystem I reaction center (GO:0009538);; Biological Process: photosynthesis (GO:0015979);;	K02692|1.2e-115|gmx:100101915|K02692 photosystem I subunit II | (RefSeq) PSAD; photosystem I subunit PsaD	Photosynthesis (ko00195)	--	--	PsaD	Photosystem I reaction center subunit II, chloroplastic OS=Cucumis sativus OX=3659 GN=psaD PE=1 SV=1	S	Function unknown	photosystem I subunit PsaD [Glycine max]
Glyma.02G045300.Wm82.a2.v1	2.43383	1.1641	0.0391637	-1.1271	down	--	--	--	K14964|3.2e-21|smo:SELMODRAFT_449986|K14964 Set1/Ash2 histone methyltransferase complex subunit ASH2 | (RefSeq) ASH2-like; hypothetical protein	--	--	--	--	--	--	--	hypothetical protein GLYMA_02G045300 [Glycine max]
Glyma.20G145800.Wm82.a2.v1	13.3537	5.14359	2.59e-08	-1.44325	down	[T]	Signal transduction mechanisms	Molecular Function: protein serine/threonine kinase activity (GO:0004674);; Molecular Function: ATP binding (GO:0005524);; Cellular Component: cytoplasm (GO:0005737);; Biological Process: protein phosphorylation (GO:0006468);; Biological Process: intracellular signal transduction (GO:0035556);;	K08867|0.0e+00|gmx:100804179|K08867 WNK lysine deficient protein kinase [EC:2.7.11.1] | (RefSeq) probable serine/threonine-protein kinase WNK9	--	[R]	General function prediction only	Protein kinase domain	Serine/threonine-protein kinase WNK1 OS=Arabidopsis thaliana OX=3702 GN=WNK1 PE=1 SV=1	T	Signal transduction mechanisms	probable serine/threonine-protein kinase WNK9 [Glycine max]
Glyma.15G094000.Wm82.a2.v1	1.93641	0.788283	0.0147562	-1.34759	down	--	--	Cellular Component: integral component of membrane (GO:0016021);;	--	--	--	--	--	--	--	--	uncharacterized protein LOC100809217 [Glycine max]
Glyma.19G029300.Wm82.a2.v1	2.724	8.13792	4.03e-05	1.53129	up	--	--	Molecular Function: UDP-glycosyltransferase activity (GO:0008194);; Cellular Component: intracellular membrane-bounded organelle (GO:0043231);;	K16266|1.6e-69|mesc:110627793|K16266 cyanohydrin UDP-glucosyltransferase [EC:2.4.1.-] | (RefSeq) linamarin synthase 2	Cyanoamino acid metabolism (ko00460)	[GC]	Carbohydrate transport and metabolism;; Energy production and conversion	UDP-glucoronosyl and UDP-glucosyl transferase	UDP-glycosyltransferase 83A1 OS=Arabidopsis thaliana OX=3702 GN=UGT83A1 PE=2 SV=1	--	--	UDP-glycosyltransferase 83A1 [Glycine max]
Glycine_max_newGene_2378	0.749017	1.92987	0.0318653	1.27789	up	--	--	Molecular Function: protein kinase activity (GO:0004672);; Molecular Function: ATP binding (GO:0005524);; Cellular Component: integral component of membrane (GO:0016021);;	--	--	--	--	--	--	T	Signal transduction mechanisms	cysteine-rich receptor-like protein kinase 2 [Glycine soja]
Glyma.02G087900.Wm82.a2.v1	0.279727	0.854431	0.0126265	1.51776	up	[E]	Amino acid transport and metabolism	Cellular Component: cytoplasm (GO:0005737);; Molecular Function: carbon-sulfur lyase activity (GO:0016846);; Biological Process: transsulfuration (GO:0019346);; Molecular Function: pyridoxal phosphate binding (GO:0030170);;	K01761|2.9e-249|gmx:100777207|K01761 methionine-gamma-lyase [EC:4.4.1.11] | (RefSeq) methionine gamma-lyase	Cysteine and methionine metabolism (ko00270);; Selenocompound metabolism (ko00450)	[E]	Amino acid transport and metabolism	Cys/Met metabolism PLP-dependent enzyme	Methionine gamma-lyase OS=Arabidopsis thaliana OX=3702 GN=MGL PE=1 SV=1	E	Amino acid transport and metabolism	methionine gamma-lyase [Glycine max]
Glyma.07G202300.Wm82.a2.v1	32.6097	73.5625	0.000163059	1.12849	up	[QV]	Secondary metabolites biosynthesis, transport and catabolism;; Defense mechanisms	Molecular Function: monooxygenase activity (GO:0004497);; Molecular Function: iron ion binding (GO:0005506);; Molecular Function: oxidoreductase activity, acting on paired donors, with incorporation or reduction of molecular oxygen (GO:0016705);; Molecular Function: heme binding (GO:0020037);;	K13257|5.2e-298|gmx:100037450|K13257 2-hydroxyisoflavanone synthase [EC:1.14.14.87] | (RefSeq) IFS1; isoflavone synthase 1 precursor	Isoflavonoid biosynthesis (ko00943)	[Q]	Secondary metabolites biosynthesis, transport and catabolism	Cytochrome P450	2-hydroxyisoflavanone synthase OS=Glycine max OX=3847 GN=IFS2 PE=2 SV=1	Q	Secondary metabolites biosynthesis, transport and catabolism	isoflavone synthase 1 precursor [Glycine max]
Glyma.18G061600.Wm82.a2.v1	4.55804	1.77917	0.00559766	-1.41631	down	--	--	--	--	--	--	--	--	--	--	--	hypothetical protein GLYMA_18G061600 [Glycine max]
Glyma.13G251300.Wm82.a2.v1	13.8575	5.04204	6.79e-05	-1.52179	down	--	--	Molecular Function: protein dimerization activity (GO:0046983);;	--	--	--	--	Helix-loop-helix DNA-binding domain	Transcription factor ILR3 OS=Arabidopsis thaliana OX=3702 GN=ILR3 PE=1 SV=1	S	Function unknown	transcription factor ILR3 [Glycine max]
Glyma.02G042700.Wm82.a2.v1	9.45345	2.89465	0.00612718	-1.77755	down	--	--	--	--	--	--	--	Arabidopsis protein of unknown function	--	S	Function unknown	uncharacterized protein LOC100811784 [Glycine max]
Glyma.14G103700.Wm82.a2.v1	2.99929	1.52831	0.0434405	-1.03915	down	--	--	--	--	--	--	--	--	--	--	--	hypothetical protein GLYMA_14G103700 [Glycine max]
Glyma.17G084300.Wm82.a2.v1	31.3877	15.3803	2.34e-06	-1.09652	down	--	--	Cellular Component: cellular_component (GO:0005575);; Cellular Component: intracellular (GO:0005622);; Cellular Component: cell (GO:0005623);; Cellular Component: cytoplasm (GO:0005737);; Cellular Component: mitochondrion (GO:0005739);; Biological Process: multicellular organism development (GO:0007275);; Biological Process: biological_process (GO:0008150);; Biological Process: response to radiat…	--	--	--	--	Rhodanese-like domain	Calcium sensing receptor, chloroplastic OS=Arabidopsis thaliana OX=3702 GN=CAS PE=1 SV=1	S	Function unknown	calcium sensing receptor, chloroplastic-like [Glycine max]
Glyma.04G023900.Wm82.a2.v1	38.8663	16.5893	0.000202837	-1.3052	down	[D]	Cell cycle control, cell division, chromosome partitioning	Biological Process: microtubule cytoskeleton organization (GO:0000226);; Biological Process: mitotic cell cycle (GO:0000278);; Molecular Function: GTPase activity (GO:0003924);; Molecular Function: structural constituent of cytoskeleton (GO:0005200);; Molecular Function: GTP binding (GO:0005525);; Cellular Component: cytoplasm (GO:0005737);; Cellular Component: microtubule (GO:0005874);; Biologic…	K07375|1.3e-265|gmx:100781525|K07375 tubulin beta | (RefSeq) tubulin beta chain	Phagosome (ko04145)	[Z]	Cytoskeleton	Tubulin/FtsZ family, GTPase domain	Tubulin beta chain OS=Cicer arietinum OX=3827 GN=TUBB PE=2 SV=1	Z	Cytoskeleton	tubulin beta chain [Glycine max]
Glyma.18G039400.Wm82.a2.v1	4.2886	1.86933	0.00023736	-1.26566	down	[T]	Signal transduction mechanisms	Molecular Function: transmembrane receptor protein serine/threonine kinase activity (GO:0004675);; Molecular Function: ATP binding (GO:0005524);; Cellular Component: plasma membrane (GO:0005886);; Biological Process: protein phosphorylation (GO:0006468);;	K13430|6.7e-56|mus:103986028|K13430 serine/threonine-protein kinase PBS1 [EC:2.7.11.1] | (RefSeq) serine/threonine-protein kinase PBS1	Plant-pathogen interaction (ko04626)	[T]	Signal transduction mechanisms	Protein kinase domain	Proline-rich receptor-like protein kinase PERK13 OS=Arabidopsis thaliana OX=3702 GN=PERK13 PE=1 SV=1	T	Signal transduction mechanisms	probable serine/threonine-protein kinase PBL7 [Glycine max]
Glyma.11G216400.Wm82.a2.v1	3.80853	1.8487	0.0156695	-1.10502	down	[O]	Posttranslational modification, protein turnover, chaperones	Biological Process: protein glutathionylation (GO:0010731);; Molecular Function: transferase activity (GO:0016740);; Molecular Function: glutathione dehydrogenase (ascorbate) activity (GO:0045174);;	K21888|6.0e-146|gmx:100805216|K21888 glutathione dehydrogenase/transferase [EC:1.8.5.1 2.5.1.18] | (RefSeq) glutathione S-transferase DHAR3, chloroplastic	Ascorbate and aldarate metabolism (ko00053);; Glutathione metabolism (ko00480)	[P]	Inorganic ion transport and metabolism	Glutathione S-transferase, N-terminal domain	Glutathione S-transferase DHAR3, chloroplastic OS=Arabidopsis thaliana OX=3702 GN=DHAR3 PE=1 SV=1	P	Inorganic ion transport and metabolism	glutathione S-transferase DHAR3, chloroplastic [Glycine max]
Glyma.15G016800.Wm82.a2.v1	15.3264	36.512	8.71e-08	1.20074	up	--	--	Cellular Component: cellular_component (GO:0005575);; Cellular Component: cell (GO:0005623);; Cellular Component: plasma membrane (GO:0005886);; Biological Process: response to stress (GO:0006950);; Biological Process: response to oxidative stress (GO:0006979);; Biological Process: biological_process (GO:0008150);; Cellular Component: membrane (GO:0016020);; Cellular Component: cell part (GO:0044…	--	--	--	--	PLAC8 family	Protein PLANT CADMIUM RESISTANCE 8 OS=Arabidopsis thaliana OX=3702 GN=PCR8 PE=1 SV=2	S	Function unknown	protein FW2.2-like 8 [Glycine max]
Glyma.17G088500.Wm82.a2.v1	8.56305	17.9287	8.06e-06	1.01313	up	--	--	Cellular Component: Golgi apparatus (GO:0005794);; Molecular Function: antiporter activity (GO:0015297);; Cellular Component: integral component of membrane (GO:0016021);; Molecular Function: transmembrane transporter activity (GO:0022857);;	K15283|5.3e-207|gmx:100780925|K15283 solute carrier family 35, member E1 | (RefSeq) triose phosphate/phosphate translocator, non-green plastid, chloroplastic	--	[GE]	Carbohydrate transport and metabolism;; Amino acid transport and metabolism	Triose-phosphate Transporter family	Triose phosphate/phosphate translocator, non-green plastid, chloroplastic OS=Brassica oleracea var. botrytis OX=3715 GN=NGTPT PE=2 SV=1	--	--	triose phosphate/phosphate translocator, non-green plastid, chloroplastic [Glycine max]
Glyma.20G217400.Wm82.a2.v1	1.79539	4.57079	0.000407752	1.31664	up	[S]	Function unknown	Cellular Component: integral component of membrane (GO:0016021);; Biological Process: transmembrane transport (GO:0055085);;	K15363|5.5e-50|bna:111210893|K15363 fanconi-associated nuclease 1 [EC:3.1.21.- 3.1.4.1] | (RefSeq) fanconi-associated nuclease 1 homolog	--	--	--	OPT oligopeptide transporter protein	Metal-nicotianamine transporter YSL1 OS=Arabidopsis thaliana OX=3702 GN=YSL1 PE=2 SV=2	S	Function unknown	metal-nicotianamine transporter YSL1 isoform X1 [Glycine max]
Glyma.07G057100.Wm82.a2.v1	2.55903	1.00324	0.00288687	-1.41015	down	--	--	Cellular Component: integral component of membrane (GO:0016021);;	K11094|7.5e-19|peq:110018477|K11094 U2 small nuclear ribonucleoprotein B'' | (RefSeq) U2 small nuclear ribonucleoprotein B''-like isoform X1	Spliceosome (ko03040)	--	--	Protein of unknown function (DUF3339)	--	S	Function unknown	uncharacterized protein LOC100305821 [Glycine max]
Glyma.05G008600.Wm82.a2.v1	0.838622	1.96656	0.0436701	1.17648	up	--	--	Molecular Function: metal ion binding (GO:0046872);;	--	--	[R]	General function prediction only	Zn-finger in Ran binding protein and others	--	J	Translation, ribosomal structure and biogenesis	zinc finger Ran-binding domain-containing protein 2-like isoform X1 [Glycine soja]
Glycine_max_newGene_4798	0.439011	0.0637267	1.17e-05	-2.48983	down	--	--	Cellular Component: integral component of membrane (GO:0016021);;	K21989|1.1e-49|cam:101503032|K21989 calcium permeable stress-gated cation channel | (RefSeq) CSC1-like protein At1g32090	--	[R]	General function prediction only	Calcium-dependent channel, 7TM region, putative phosphate	CSC1-like protein At1g32090 OS=Arabidopsis thaliana OX=3702 GN=At1g32090 PE=1 SV=1	S	Function unknown	CSC1-like protein At1g32090 [Glycine soja]
Glyma.10G253900.Wm82.a2.v1	8.41982	17.6411	1.05e-05	1.01616	up	[T]	Signal transduction mechanisms	Molecular Function: protein serine/threonine kinase activity (GO:0004674);; Molecular Function: ATP binding (GO:0005524);; Cellular Component: plasma membrane (GO:0005886);; Biological Process: protein phosphorylation (GO:0006468);; Cellular Component: integral component of membrane (GO:0016021);;	K24104|2.0e-84|thj:104799061|K24104 GPN-loop GTPase | (RefSeq) LOW QUALITY PROTEIN: uncharacterized protein LOC104799061	--	--	--	Protein kinase domain	Cysteine-rich receptor-like protein kinase 26 OS=Arabidopsis thaliana OX=3702 GN=CRK26 PE=2 SV=1	T	Signal transduction mechanisms	putative receptor-like protein kinase At4g00960 [Glycine max]
Glyma.04G190900.Wm82.a2.v1	0.361171	1.37306	0.00130529	1.80836	up	--	--	Molecular Function: transcription cofactor activity (GO:0003712);; Molecular Function: histone acetyltransferase activity (GO:0004402);; Biological Process: regulation of transcription, DNA-templated (GO:0006355);; Molecular Function: zinc ion binding (GO:0008270);; Molecular Function: oxidoreductase activity (GO:0016491);; Cellular Component: host cell nucleus (GO:0042025);;	K10523|3.7e-07|ats:109785935|K10523 speckle-type POZ protein | (RefSeq) LOC109785935; BTB/POZ and MATH domain-containing protein 2-like	--	[K]	Transcription	TAZ zinc finger	BTB/POZ and TAZ domain-containing protein 2 OS=Arabidopsis thaliana OX=3702 GN=BT2 PE=1 SV=1	K	Transcription	BTB/POZ and TAZ domain-containing protein 1 isoform X1 [Glycine max]
Glyma.12G199200.Wm82.a2.v1	1.48286	4.00115	0.0188996	1.36561	up	--	--	Molecular Function: transcription regulatory region sequence-specific DNA binding (GO:0000976);; Molecular Function: transcription factor activity, sequence-specific DNA binding (GO:0003700);; Cellular Component: nucleus (GO:0005634);; Biological Process: cell differentiation (GO:0030154);; Molecular Function: sequence-specific DNA binding (GO:0043565);;	K09422|4.5e-180|gmx:100811124|K09422 transcription factor MYB, plant | (RefSeq) transcription factor MYB8	--	[K]	Transcription	Myb-like DNA-binding domain	Transcription factor MYB4 OS=Oryza sativa subsp. japonica OX=39947 GN=MYB4 PE=2 SV=2	--	--	transcription factor MYB8 [Glycine max]
Glyma.19G084200.Wm82.a2.v1	1.87377	4.08831	0.0115045	1.06677	up	--	--	Biological Process: amino acid transmembrane transport (GO:0003333);; Cellular Component: plasma membrane (GO:0005886);; Molecular Function: amino acid transmembrane transporter activity (GO:0015171);; Cellular Component: integral component of membrane (GO:0016021);;	K15015|5.3e-09|atr:18437591|K15015 solute carrier family 32 (vesicular inhibitory amino acid transporter) | (RefSeq) vacuolar amino acid transporter 1 isoform X1	--	[E]	Amino acid transport and metabolism	Transmembrane amino acid transporter protein	Lysine histidine transporter 1 OS=Arabidopsis thaliana OX=3702 GN=LHT1 PE=1 SV=1	E	Amino acid transport and metabolism	hypothetical protein GLYMA_19G084200 [Glycine max]
Glyma.12G059600.Wm82.a2.v1	111.231	57.0988	8.71e-08	-1.02541	down	[R]	General function prediction only	Cellular Component: cytoplasmic chromosome (GO:0000229);; Cellular Component: cellular_component (GO:0005575);; Cellular Component: intracellular (GO:0005622);; Cellular Component: cell (GO:0005623);; Cellular Component: chromosome (GO:0005694);; Cellular Component: cytoplasm (GO:0005737);; Biological Process: circadian rhythm (GO:0007623);; Biological Process: biological_process (GO:0008150);; C…	--	--	[G]	Carbohydrate transport and metabolism	NAD(P)H-binding	Protein PLASTID TRANSCRIPTIONALLY ACTIVE 16, chloroplastic OS=Arabidopsis thaliana OX=3702 GN=PTAC16 PE=1 SV=1	G	Carbohydrate transport and metabolism	protein PLASTID TRANSCRIPTIONALLY ACTIVE 16, chloroplastic [Glycine max]
Glyma.14G002800.Wm82.a2.v1	18.3626	38.8384	1.45e-05	1.02848	up	--	--	--	--	--	--	--	VQ motif	VQ motif-containing protein 22 OS=Arabidopsis thaliana OX=3702 GN=VQ22 PE=2 SV=1	--	--	VQ motif-containing protein 22 [Glycine max]
Glyma.12G036900.Wm82.a2.v1	12.771	6.30477	5.92e-05	-1.08457	down	[R]	General function prediction only	Molecular Function: catalytic activity (GO:0003824);;	K07071|1.9e-203|gmx:100814881|K07071 uncharacterized protein | (RefSeq) epimerase family protein SDR39U1 homolog, chloroplastic isoform X1	--	[F]	Nucleotide transport and metabolism	NAD dependent epimerase/dehydratase family	Epimerase family protein SDR39U1 homolog, chloroplastic OS=Arabidopsis thaliana OX=3702 GN=GC1 PE=2 SV=2	F	Nucleotide transport and metabolism	epimerase family protein SDR39U1 homolog, chloroplastic isoform X1 [Glycine max]
Glyma.06G024100.Wm82.a2.v1	38.9192	20.3383	0.00326888	-1.01188	down	[D]	Cell cycle control, cell division, chromosome partitioning	Molecular Function: GTPase activity (GO:0003924);; Molecular Function: structural constituent of cytoskeleton (GO:0005200);; Molecular Function: GTP binding (GO:0005525);; Cellular Component: cytoplasm (GO:0005737);; Cellular Component: microtubule (GO:0005874);; Biological Process: microtubule-based process (GO:0007017);;	K07375|3.4e-266|gmx:100819883|K07375 tubulin beta | (RefSeq) tubulin beta chain	Phagosome (ko04145)	[Z]	Cytoskeleton	Tubulin/FtsZ family, GTPase domain	Tubulin beta chain OS=Cicer arietinum OX=3827 GN=TUBB PE=2 SV=1	Z	Cytoskeleton	tubulin beta chain [Glycine max]
Glyma.20G137200.Wm82.a2.v1	1.91725	5.5479	6.33e-05	1.47996	up	[T]	Signal transduction mechanisms	Molecular Function: protein serine/threonine kinase activity (GO:0004674);; Molecular Function: ATP binding (GO:0005524);; Cellular Component: plasma membrane (GO:0005886);; Biological Process: protein phosphorylation (GO:0006468);;	K24104|1.2e-83|thj:104799061|K24104 GPN-loop GTPase | (RefSeq) LOW QUALITY PROTEIN: uncharacterized protein LOC104799061	--	--	--	Protein kinase domain	Cysteine-rich receptor-like protein kinase 29 OS=Arabidopsis thaliana OX=3702 GN=CRK29 PE=2 SV=1	T	Signal transduction mechanisms	hypothetical protein GLYMA_20G137200 [Glycine max]
Glyma.04G163200.Wm82.a2.v1	0.877895	0.326313	0.0231216	-1.49754	down	[O]	Posttranslational modification, protein turnover, chaperones	Molecular Function: ATP binding (GO:0005524);;	K03695|1.2e-95|gmx:100797971|K03695 ATP-dependent Clp protease ATP-binding subunit ClpB | (RefSeq) LOW QUALITY PROTEIN: chaperone protein ClpB1	--	[O]	Posttranslational modification, protein turnover, chaperones	AAA domain (Cdc48 subfamily)	Chaperone protein ClpB1 OS=Oryza sativa subsp. japonica OX=39947 GN=CLPB1 PE=2 SV=1	O	Posttranslational modification, protein turnover, chaperones	hypothetical protein GLYMA_04G163200 [Glycine max]
Glyma.07G096000.Wm82.a2.v1	0.702875	2.18982	0.0123476	1.57744	up	--	--	Molecular Function: polysaccharide binding (GO:0030247);;	--	--	--	--	Wall-associated receptor kinase C-terminal	--	T	Signal transduction mechanisms	hypothetical protein GLYMA_07G096000 [Glycine max]
Glyma.08G152500.Wm82.a2.v1	36.6283	87.7638	2.36e-07	1.20593	up	--	--	Molecular Function: transcriptional activator activity, RNA polymerase II transcription regulatory region sequence-specific binding (GO:0001228);; Cellular Component: nucleus (GO:0005634);; Molecular Function: protein dimerization activity (GO:0046983);;	K18878|1.0e-07|cann:107866053|K18878 BHLH transcription factor Upa20 | (RefSeq) Upa20; transcription factor bHLH137-like	Plant-pathogen interaction (ko04626)	--	--	Helix-loop-helix DNA-binding domain	Transcription factor bHLH130 OS=Arabidopsis thaliana OX=3702 GN=BHLH130 PE=1 SV=1	K	Transcription	transcription factor bHLH130 [Glycine max]
Glyma.16G054400.Wm82.a2.v1	3.87702	8.21725	0.0165093	1.03664	up	--	--	Molecular Function: transcription factor activity, sequence-specific DNA binding (GO:0003700);; Cellular Component: nucleus (GO:0005634);; Molecular Function: sequence-specific DNA binding (GO:0043565);;	K12835|8.0e-26|cmax:111493042|K12835 ATP-dependent RNA helicase DDX42 [EC:3.6.4.13] | (RefSeq) DEAD-box ATP-dependent RNA helicase 24 isoform X1	Spliceosome (ko03040)	--	--	WRKY DNA -binding domain	Probable WRKY transcription factor 75 OS=Arabidopsis thaliana OX=3702 GN=WRKY75 PE=1 SV=1	K	Transcription	probable WRKY transcription factor 75 [Glycine max]
Glyma.04G007300.Wm82.a2.v1	2.90884	12.7685	3.23e-07	2.08374	up	[F]	Nucleotide transport and metabolism	Molecular Function: amidophosphoribosyltransferase activity (GO:0004044);; Biological Process: 'de novo' IMP biosynthetic process (GO:0006189);; Biological Process: purine nucleobase biosynthetic process (GO:0009113);; Biological Process: nucleoside metabolic process (GO:0009116);; Molecular Function: metal ion binding (GO:0046872);; Molecular Function: iron-sulfur cluster binding (GO:0051536);;	K00764|0.0e+00|gmx:548065|K00764 amidophosphoribosyltransferase [EC:2.4.2.14] | (RefSeq) PUR1; amidophosphoribosyltransferase, chloroplastic	Purine metabolism (ko00230);; Alanine, aspartate and glutamate metabolism (ko00250)	[F]	Nucleotide transport and metabolism	Glutamine amidotransferase domain	Amidophosphoribosyltransferase, chloroplastic OS=Glycine max OX=3847 GN=PUR1 PE=2 SV=1	F	Nucleotide transport and metabolism	amidophosphoribosyltransferase, chloroplastic [Glycine max]
Glyma.11G212100.Wm82.a2.v1	2.01995	4.27222	0.0106805	1.02796	up	--	--	--	K15015|2.5e-25|aip:107609646|K15015 solute carrier family 32 (vesicular inhibitory amino acid transporter) | (RefSeq) uncharacterized protein LOC107609646 isoform X1	--	--	--	--	IQ domain-containing protein IQM3 OS=Arabidopsis thaliana OX=3702 GN=IQM3 PE=2 SV=1	--	--	IQ domain-containing protein IQM3-like [Glycine max]
Glyma.13G167200.Wm82.a2.v1	34.8391	16.0059	7.79e-05	-1.19543	down	--	--	--	--	--	--	--	--	Protein BUNDLE SHEATH DEFECTIVE 2, chloroplastic OS=Arabidopsis thaliana OX=3702 GN=BSD2 PE=1 SV=1	--	--	uncharacterized protein LOC100788324 isoform X1 [Glycine max]
Glyma.04G022900.Wm82.a2.v1	11.6831	5.49508	1.69e-06	-1.14515	down	[IR]	Lipid transport and metabolism;; General function prediction only	Cellular Component: extracellular region (GO:0005576);; Molecular Function: hydrolase activity, acting on ester bonds (GO:0016788);;	K00679|1.6e-72|cic:CICLE_v10027727mg|K00679 phospholipid:diacylglycerol acyltransferase [EC:2.3.1.158] | (RefSeq) hypothetical protein	Glycerolipid metabolism (ko00561)	--	--	GDSL-like Lipase/Acylhydrolase	GDSL esterase/lipase EXL3 OS=Arabidopsis thaliana OX=3702 GN=EXL3 PE=2 SV=1	I	Lipid transport and metabolism	GDSL esterase/lipase EXL3-like [Glycine max]
Glyma.06G142500.Wm82.a2.v1	10.0402	5.26417	0.00420255	-1.0062	down	[O]	Posttranslational modification, protein turnover, chaperones	Molecular Function: protein kinase activity (GO:0004672);; Molecular Function: ATP binding (GO:0005524);; Cellular Component: plasma membrane (GO:0005886);; Cellular Component: integral component of membrane (GO:0016021);;	K13418|3.4e-48|bdi:100834508|K13418 somatic embryogenesis receptor kinase 1 [EC:2.7.10.1 2.7.11.1] | (RefSeq) LRR receptor kinase BAK1	--	--	--	Leucine rich repeat	Probable LRR receptor-like serine/threonine-protein kinase IRK OS=Arabidopsis thaliana OX=3702 GN=IRK PE=1 SV=1	T	Signal transduction mechanisms	probable LRR receptor-like serine/threonine-protein kinase IRK [Glycine soja]
Glyma.08G089700.Wm82.a2.v1	28.4981	12.5177	1.08e-09	-1.25132	down	[O]	Posttranslational modification, protein turnover, chaperones	Molecular Function: peptidyl-prolyl cis-trans isomerase activity (GO:0003755);;	K01802|6.6e-122|gmx:100778390|K01802 peptidylprolyl isomerase [EC:5.2.1.8] | (RefSeq) uncharacterized protein LOC100778390	--	[O]	Posttranslational modification, protein turnover, chaperones	FKBP-type peptidyl-prolyl cis-trans isomerase	Peptidyl-prolyl cis-trans isomerase FKBP13, chloroplastic OS=Arabidopsis thaliana OX=3702 GN=FKBP13 PE=1 SV=2	O	Posttranslational modification, protein turnover, chaperones	uncharacterized protein LOC100778390 [Glycine max]
Glyma.12G015300.Wm82.a2.v1	4.23164	11.833	1.74e-06	1.43246	up	[R]	General function prediction only	Molecular Function: zinc ion binding (GO:0008270);; Molecular Function: S-(hydroxymethyl)glutathione dehydrogenase activity (GO:0051903);;	K00121|2.7e-216|gmx:100798341|K00121 S-(hydroxymethyl)glutathione dehydrogenase / alcohol dehydrogenase [EC:1.1.1.284 1.1.1.1] | (RefSeq) uncharacterized protein LOC100798341	Glycolysis / Gluconeogenesis (ko00010);; Fatty acid degradation (ko00071);; Tyrosine metabolism (ko00350);; Carbon metabolism (ko01200)	[Q]	Secondary metabolites biosynthesis, transport and catabolism	Alcohol dehydrogenase GroES-like domain	8-hydroxygeraniol oxidoreductase OS=Catharanthus roseus OX=4058 GN=8HGO PE=1 SV=1	Q	Secondary metabolites biosynthesis, transport and catabolism	alcohol dehydrogenase-like 2 [Glycine soja]
Glyma.14G194800.Wm82.a2.v1	1.4063	0.348468	5.04e-07	-2.06681	down	--	--	Molecular Function: N-acetyltransferase activity (GO:0008080);; Molecular Function: metal ion binding (GO:0046872);;	K08343|2.1e-19|zma:103625959|K08343 ubiquitin-like-conjugating enzyme ATG3 | (RefSeq) autophagy-related protein 3	Autophagy - other (ko04136)	--	--	Tify domain binding domain	Increased DNA methylation 1 OS=Arabidopsis thaliana OX=3702 GN=IDM1 PE=1 SV=1	S	Function unknown	hypothetical protein GLYMA_14G194800 [Glycine max]
Glyma.02G136100.Wm82.a2.v1	0.980732	2.31507	0.0228054	1.18514	up	[Q]	Secondary metabolites biosynthesis, transport and catabolism	Molecular Function: metal ion binding (GO:0046872);; Molecular Function: dioxygenase activity (GO:0051213);;	K24028|3.4e-51|ppp:112273106|K24028 salicylic acid 3-hydroxylase [EC:1.14.11.-] | (RefSeq) protein DMR6-LIKE OXYGENASE 2-like	--	[QR]	Secondary metabolites biosynthesis, transport and catabolism;; General function prediction only	non-haem dioxygenase in morphine synthesis N-terminal	Probable 2-oxoglutarate-dependent dioxygenase ANS OS=Arabidopsis thaliana OX=3702 GN=ANS PE=2 SV=1	Q	Secondary metabolites biosynthesis, transport and catabolism	putative flavanone 3-dioxygenase [Glycine max]
Glyma.08G043900.Wm82.a2.v1	2.14109	1.09619	0.0143389	-1.02405	down	[J]	Translation, ribosomal structure and biogenesis	Molecular Function: nucleic acid binding (GO:0003676);; Molecular Function: aminoacyl-tRNA ligase activity (GO:0004812);; Molecular Function: ATP binding (GO:0005524);; Cellular Component: cytoplasm (GO:0005737);; Biological Process: tRNA aminoacylation for protein translation (GO:0006418);;	K01876|0.0e+00|gmx:100780893|K01876 aspartyl-tRNA synthetase [EC:6.1.1.12] | (RefSeq) aspartate--tRNA ligase, chloroplastic/mitochondrial isoform X1	Aminoacyl-tRNA biosynthesis (ko00970)	[J]	Translation, ribosomal structure and biogenesis	tRNA synthetases class II (D, K and N)	Aspartate--tRNA ligase, chloroplastic/mitochondrial OS=Arabidopsis thaliana OX=3702 GN=At4g33760 PE=2 SV=1	J	Translation, ribosomal structure and biogenesis	aspartate--tRNA ligase, chloroplastic/mitochondrial isoform X1 [Glycine max]
Glyma.07G069500.Wm82.a2.v1	7.11485	3.09113	0.0161729	-1.28805	down	[QV]	Secondary metabolites biosynthesis, transport and catabolism;; Defense mechanisms	Molecular Function: monooxygenase activity (GO:0004497);; Molecular Function: iron ion binding (GO:0005506);; Cellular Component: integral component of membrane (GO:0016021);; Molecular Function: oxidoreductase activity, acting on paired donors, with incorporation or reduction of molecular oxygen (GO:0016705);; Molecular Function: heme binding (GO:0020037);;	K15398|0.0e+00|gmx:100779986|K15398 fatty acid omega-hydroxylase [EC:1.14.-.-] | (RefSeq) cytochrome P450 86A8	Cutin, suberine and wax biosynthesis (ko00073)	[QI]	Secondary metabolites biosynthesis, transport and catabolism;; Lipid transport and metabolism	Cytochrome P450	Cytochrome P450 86A8 OS=Arabidopsis thaliana OX=3702 GN=CYP86A8 PE=2 SV=1	Q	Secondary metabolites biosynthesis, transport and catabolism	cytochrome P450 86A8 [Glycine max]
Glyma.19G248900.Wm82.a2.v1	7.79788	21.3012	3.28e-08	1.39452	up	--	--	Molecular Function: DNA binding (GO:0003677);; Molecular Function: transcription factor activity, sequence-specific DNA binding (GO:0003700);; Cellular Component: nucleus (GO:0005634);;	K14516|9.6e-104|gmx:100787732|K14516 ethylene-responsive transcription factor 1 | (RefSeq) ethylene-responsive transcription factor 1B	MAPK signaling pathway - plant (ko04016);; Plant hormone signal transduction (ko04075)	--	--	AP2 domain	Ethylene-response factor C3 OS=Solanum lycopersicum OX=4081 GN=ERF.C.3 PE=2 SV=1	K	Transcription	ethylene-responsive transcription factor 1B [Glycine max]
Glyma.20G008600.Wm82.a2.v1	118.191	55.028	5.21e-07	-1.17188	down	--	--	Cellular Component: cytochrome b6f complex (GO:0009512);; Cellular Component: integral component of membrane (GO:0016021);;	--	--	--	--	PetM family of cytochrome b6f complex subunit 7	Cytochrome b6-f complex subunit 7 (Fragment) OS=Spinacia oleracea OX=3562 GN=petM PE=1 SV=1	S	Function unknown	uncharacterized protein LOC100306224 precursor [Glycine max]
Glyma.09G077100.Wm82.a2.v1	9.46452	3.37874	6.42e-12	-1.54029	down	[GI]	Carbohydrate transport and metabolism;; Lipid transport and metabolism	Molecular Function: enzyme inhibitor activity (GO:0004857);; Cellular Component: extracellular region (GO:0005576);; Cellular Component: cell wall (GO:0005618);; Molecular Function: pectinesterase activity (GO:0030599);; Biological Process: cell wall modification (GO:0042545);; Molecular Function: aspartyl esterase activity (GO:0045330);; Biological Process: pectin catabolic process (GO:0045490);;	K01051|8.6e-309|gmx:100801813|K01051 pectinesterase [EC:3.1.1.11] | (RefSeq) pectinesterase/pectinesterase inhibitor PPE8B	Pentose and glucuronate interconversions (ko00040)	--	--	Pectinesterase	Pectinesterase/pectinesterase inhibitor PPE8B OS=Prunus persica OX=3760 PE=2 SV=1	G	Carbohydrate transport and metabolism	pectinesterase/pectinesterase inhibitor PPE8B [Glycine max]
Glyma.03G175000.Wm82.a2.v1	5.00857	2.54665	0.0177217	-1.05101	down	--	--	Cellular Component: Golgi apparatus (GO:0005794);; Cellular Component: membrane (GO:0016020);; Cellular Component: integral component of membrane (GO:0016021);;	K22985|1.4e-230|gmx:100811083|K22985 G protein-coupled receptor 107 | (RefSeq) protein GPR107	--	[T]	Signal transduction mechanisms	Lung seven transmembrane receptor	Protein CANDIDATE G-PROTEIN COUPLED RECEPTOR 7 OS=Arabidopsis thaliana OX=3702 GN=CAND7 PE=2 SV=1	T	Signal transduction mechanisms	protein GPR107 [Glycine max]
Glyma.17G090500.Wm82.a2.v1	13.4223	33.1545	9.61e-06	1.25083	up	--	--	Molecular Function: RNA polymerase II regulatory region sequence-specific DNA binding (GO:0000977);; Biological Process: regulation of transcription from RNA polymerase II promoter (GO:0006357);; Molecular Function: transcription factor binding (GO:0008134);; Molecular Function: protein dimerization activity (GO:0046983);; Cellular Component: RNA polymerase II transcription factor complex (GO:009…	--	--	--	--	Helix-loop-helix DNA-binding domain	Transcription factor bHLH162 OS=Arabidopsis thaliana OX=3702 GN=BHLH162 PE=1 SV=1	K	Transcription	uncharacterized protein LOC100787505 [Glycine max]
Glyma.18G061100.Wm82.a2.v1	58.6301	145.32	0.000766654	1.2646	up	[E]	Amino acid transport and metabolism	Molecular Function: asparagine synthase (glutamine-hydrolyzing) activity (GO:0004066);; Molecular Function: ATP binding (GO:0005524);; Biological Process: asparagine biosynthetic process (GO:0006529);; Biological Process: glutamine metabolic process (GO:0006541);;	K01953|0.0e+00|gmx:547895|K01953 asparagine synthase (glutamine-hydrolysing) [EC:6.3.5.4] | (RefSeq) AS1; asparagine synthetase 1	Alanine, aspartate and glutamate metabolism (ko00250);; Biosynthesis of amino acids (ko01230)	[E]	Amino acid transport and metabolism	Asparagine synthase	Asparagine synthetase [glutamine-hydrolyzing] 2 OS=Lotus japonicus OX=34305 GN=AS2 PE=2 SV=2	E	Amino acid transport and metabolism	asparagine synthetase 1 [Glycine max]
Glyma.04G030700.Wm82.a2.v1	2.11385	5.09195	0.0176562	1.20829	up	[R]	General function prediction only	--	K01726|5.8e-94|ccaj:109802904|K01726 gamma-carbonic anhydrase [EC:4.2.1.-] | (RefSeq) gamma carbonic anhydrase 1, mitochondrial-like	--	--	--	--	Gamma carbonic anhydrase 1, mitochondrial OS=Arabidopsis thaliana OX=3702 GN=GAMMACA1 PE=1 SV=1	S	Function unknown	hypothetical protein GLYMA_04G030700, partial [Glycine max]
Glyma.13G147800.Wm82.a2.v1	2.43939	1.25897	0.0335398	-1.00532	down	--	--	Molecular Function: zinc ion binding (GO:0008270);;	--	--	--	--	PLATZ transcription factor	--	S	Function unknown	uncharacterized protein LOC100779070 [Glycine max]
Glyma.06G035900.Wm82.a2.v1	26.979	10.8719	2.33e-12	-1.37271	down	--	--	Cellular Component: cytochrome b6f complex (GO:0009512);; Cellular Component: integral component of membrane (GO:0016021);;	--	--	--	--	PetM family of cytochrome b6f complex subunit 7	Cytochrome b6-f complex subunit 7 (Fragment) OS=Spinacia oleracea OX=3562 GN=petM PE=1 SV=1	S	Function unknown	cytochrome b6f complex subunit petM-like protein [Glycine max]
Glyma.16G003500.Wm82.a2.v1	1.60367	0.352054	0.000956985	-2.21881	down	[Q]	Secondary metabolites biosynthesis, transport and catabolism	--	--	--	--	--	Glyoxalase/Bleomycin resistance protein/Dioxygenase superfamily	--	S	Function unknown	Metallothiol transferase fosB, partial [Glycine soja]
Glyma.12G150500.Wm82.a2.v1	6.71813	16.0252	0.00112236	1.19859	up	--	--	Molecular Function: asparagine synthase (glutamine-hydrolyzing) activity (GO:0004066);;	--	--	--	--	Aluminium induced protein	Stem-specific protein TSJT1 OS=Nicotiana tabacum OX=4097 GN=TSJT1 PE=2 SV=1	S	Function unknown	stem-specific protein TSJT1 [Glycine max]
Glyma.08G359300.Wm82.a2.v1	0.765465	0.344225	0.0356977	-1.22091	down	[P]	Inorganic ion transport and metabolism	Molecular Function: ferroxidase activity (GO:0004322);; Molecular Function: copper ion binding (GO:0005507);; Cellular Component: plasma membrane (GO:0005886);; Biological Process: iron ion transport (GO:0006826);; Biological Process: lignin catabolic process (GO:0046274);; Cellular Component: apoplast (GO:0048046);; Molecular Function: hydroquinone:oxygen oxidoreductase activity (GO:0052716);; B…	K05909|0.0e+00|gmx:100795932|K05909 laccase [EC:1.10.3.2] | (RefSeq) laccase-17	--	[Q]	Secondary metabolites biosynthesis, transport and catabolism	Multicopper oxidase	Laccase-17 OS=Arabidopsis thaliana OX=3702 GN=LAC17 PE=2 SV=1	Q	Secondary metabolites biosynthesis, transport and catabolism	laccase-17 [Glycine max]
Glyma.18G267400.Wm82.a2.v1	3.57661	1.79384	0.0211699	-1.06606	down	--	--	Molecular Function: mRNA binding (GO:0003729);; Cellular Component: cytosol (GO:0005829);; Cellular Component: ribonucleoprotein complex (GO:1990904);;	K14050|1.9e-17|aly:9318693|K14050 geranylgeranyl transferase type-2 subunit alpha [EC:2.5.1.60] | (RefSeq) geranylgeranyl transferase type-2 subunit alpha 2	--	[T]	Signal transduction mechanisms	Nuclear transport factor 2 (NTF2) domain	Nuclear transport factor 2 OS=Arabidopsis thaliana OX=3702 GN=NTF2 PE=1 SV=1	A	RNA processing and modification	hypothetical protein GLYMA_18G267400 [Glycine max]
Glyma.16G020500.Wm82.a2.v1	4.61235	11.2789	2.17e-05	1.22677	up	--	--	Molecular Function: protein dimerization activity (GO:0046983);;	K13422|2.4e-145|tcc:18613913|K13422 transcription factor MYC2 | (RefSeq) transcription factor bHLH14	MAPK signaling pathway - plant (ko04016);; Plant hormone signal transduction (ko04075)	--	--	bHLH-MYC and R2R3-MYB transcription factors N-terminal	Transcription factor bHLH14 OS=Arabidopsis thaliana OX=3702 GN=BHLH14 PE=1 SV=1	K	Transcription	transcription factor MYC2 [Glycine max]
Glyma.06G068600.Wm82.a2.v1	1.27207	0.585838	0.00635563	-1.18204	down	[I]	Lipid transport and metabolism	Molecular Function: phospholipase D activity (GO:0004630);; Molecular Function: calcium ion binding (GO:0005509);; Cellular Component: plasma membrane (GO:0005886);; Biological Process: phospholipid catabolic process (GO:0009395);; Biological Process: phosphatidylcholine metabolic process (GO:0046470);; Molecular Function: N-acylphosphatidylethanolamine-specific phospholipase D activity (GO:00702…	K01115|0.0e+00|gmx:100791688|K01115 phospholipase D1/2 [EC:3.1.4.4] | (RefSeq) phospholipase D alpha 1	Glycerophospholipid metabolism (ko00564);; Ether lipid metabolism (ko00565);; Endocytosis (ko04144)	[I]	Lipid transport and metabolism	Phospholipase D C terminal	Phospholipase D alpha 1 OS=Carica papaya OX=3649 GN=PLD1 PE=1 SV=1	I	Lipid transport and metabolism	phospholipase D alpha 1 [Glycine max]
Glyma.03G154600.Wm82.a2.v1	4.74851	2.24754	0.0212917	-1.15738	down	--	--	Molecular Function: fatty acid binding (GO:0005504);; Biological Process: fatty acid metabolic process (GO:0006631);; Cellular Component: chloroplast stroma (GO:0009570);; Molecular Function: intramolecular lyase activity (GO:0016872);;	--	--	--	--	Chalcone isomerase like	Fatty-acid-binding protein 1 OS=Arabidopsis thaliana OX=3702 GN=FAP1 PE=1 SV=1	S	Function unknown	chalcone isomerase [Glycine max]
Glyma.20G137700.Wm82.a2.v1	5.48219	13.2843	4.62e-06	1.21689	up	--		Molecular Function: protein serine/threonine kinase activity (GO:0004674);; Molecular Function: ATP binding (GO:0005524);; Cellular Component: plasma membrane (GO:0005886);; Biological Process: protein phosphorylation (GO:0006468);; Cellular Component: integral component of membrane (GO:0016021);;	K24104|2.6e-84|thj:104799061|K24104 GPN-loop GTPase | (RefSeq) LOW QUALITY PROTEIN: uncharacterized protein LOC104799061	--	--	--	Protein tyrosine and serine/threonine kinase	Cysteine-rich receptor-like protein kinase 26 OS=Arabidopsis thaliana OX=3702 GN=CRK26 PE=2 SV=1	T	Signal transduction mechanisms	cysteine-rich receptor-like protein kinase precursor [Glycine max]
Glyma.15G180000.Wm82.a2.v1	19.6543	7.25364	0.0343463	-1.48781	down	--	--	Molecular Function: DNA binding (GO:0003677);; Molecular Function: transcription factor activity, sequence-specific DNA binding (GO:0003700);; Cellular Component: nucleus (GO:0005634);;	K09286|6.0e-19|ppp:112279394|K09286 EREBP-like factor | (RefSeq) ethylene-responsive transcription factor ERF022-like	--	--	--	AP2 domain	Ethylene-responsive transcription factor ERF017 OS=Arabidopsis thaliana OX=3702 GN=ERF017 PE=2 SV=1	K	Transcription	ethylene-responsive transcription factor ERF017 [Glycine max]
Glyma.02G109100.Wm82.a2.v1	89.1264	43.6495	1.08e-05	-1.09667	down	--	--	Cellular Component: extracellular region (GO:0005576);; Cellular Component: cell wall (GO:0005618);; Biological Process: plant-type cell wall organization (GO:0009664);; Cellular Component: membrane (GO:0016020);;	K20628|1.2e-122|mdm:103431192|K20628 expansin | (RefSeq) expansin-A1-like	--	--	--	Expansin C-terminal domain	Expansin-A10 OS=Arabidopsis thaliana OX=3702 GN=EXPA10 PE=2 SV=1	S	Function unknown	expansin 4 precursor [Glycine max]
Glyma.20G007800.Wm82.a2.v1	4.9696	2.0822	0.00287666	-1.32776	down	--	--	--	K22763|4.8e-116|dzi:111282102|K22763 deubiquitinase DESI2 [EC:3.4.19.12] | (RefSeq) deSI-like protein At4g17486	--	[S]	Function unknown	PPPDE putative peptidase domain	DeSI-like protein At4g17486 OS=Arabidopsis thaliana OX=3702 GN=At4g17486 PE=2 SV=1	S	Function unknown	uncharacterized protein LOC100777596 [Glycine max]
Glyma.08G122400.Wm82.a2.v1	1.11754	0.458687	0.0407319	-1.36152	down	--	--	--	K19891|6.8e-23|smo:SELMODRAFT_443280|K19891 glucan endo-1,3-beta-glucosidase 1/2/3 [EC:3.2.1.39] | (RefSeq) hypothetical protein	Starch and sucrose metabolism (ko00500)	--	--	X8 domain	Glucan endo-1,3-beta-glucosidase 1 OS=Arabidopsis thaliana OX=3702 GN=At1g11820 PE=2 SV=3	S	Function unknown	PLASMODESMATA CALLOSE-BINDING PROTEIN 1 [Glycine max]
Glyma.02G145700.Wm82.a2.v1	1.8059	0.782972	0.00527765	-1.26757	down	--	--	Molecular Function: nutrient reservoir activity (GO:0045735);;	--	--	--	--	Cupin	Sucrose-binding protein OS=Glycine max OX=3847 GN=SBP PE=1 SV=1	S	Function unknown	hypothetical protein GLYMA_02G145700 [Glycine max]
Glyma.18G028400.Wm82.a2.v1	53.9391	23.1723	1.81e-07	-1.28546	down	--	--	Biological Process: response to light stimulus (GO:0009416);; Cellular Component: photosystem I (GO:0009522);; Cellular Component: photosystem II (GO:0009523);; Cellular Component: chloroplast thylakoid membrane (GO:0009535);; Biological Process: photosynthesis, light harvesting in photosystem I (GO:0009768);; Cellular Component: chloroplast envelope (GO:0009941);; Cellular Component: plastoglobu…	K08915|1.2e-152|gmx:100820335|K08915 light-harvesting complex II chlorophyll a/b binding protein 4 | (RefSeq) chlorophyll a-b binding protein CP29.3, chloroplastic	Photosynthesis - antenna proteins (ko00196)	--	--	Chlorophyll A-B binding protein	Chlorophyll a-b binding protein CP29.3, chloroplastic OS=Arabidopsis thaliana OX=3702 GN=LHCB4.3 PE=2 SV=1	P	Inorganic ion transport and metabolism	chlorophyll a-b binding protein CP29.3, chloroplastic [Glycine max]
Glyma.09G053700.Wm82.a2.v1	37.2807	81.1652	8.78e-07	1.07479	up	--	--	Cellular Component: integral component of membrane (GO:0016021);;	K20890|7.0e-47|oeu:111370894|K20890 xylan alpha-glucuronosyltransferase [EC:2.4.1.-] | (RefSeq) UDP-glucuronate:xylan alpha-glucuronosyltransferase 1-like	--	[R]	General function prediction only	Domain of unknown function	--	S	Function unknown	uncharacterized protein LOC100808896 isoform X1 [Glycine max]
Glyma.13G319900.Wm82.a2.v1	2.21674	5.6018	0.00308557	1.28826	up	--	--	Biological Process: amino acid transmembrane transport (GO:0003333);; Cellular Component: plasma membrane (GO:0005886);; Molecular Function: amino acid transmembrane transporter activity (GO:0015171);; Cellular Component: integral component of membrane (GO:0016021);;	K13946|2.0e-11|ppp:112289353|K13946 auxin influx carrier (AUX1 LAX family) | (RefSeq) auxin transporter protein 1-like	Plant hormone signal transduction (ko04075)	[E]	Amino acid transport and metabolism	Transmembrane amino acid transporter protein	GABA transporter 1 OS=Arabidopsis thaliana OX=3702 GN=GAT1 PE=1 SV=1	E	Amino acid transport and metabolism	GABA transporter 1 [Glycine max]
Glyma.04G020300.Wm82.a2.v1	778.448	397.57	1.87e-06	-1.03571	down	[C]	Energy production and conversion	Molecular Function: copper ion binding (GO:0005507);; Molecular Function: electron carrier activity (GO:0009055);; Cellular Component: chloroplast thylakoid membrane (GO:0009535);;	K02638|2.5e-81|gmx:100306554|K02638 plastocyanin | (RefSeq) plastocyanin	Photosynthesis (ko00195)	--	--	Copper binding proteins, plastocyanin/azurin family	Plastocyanin A, chloroplastic OS=Populus nigra OX=3691 GN=PETE PE=1 SV=2	C	Energy production and conversion	plastocyanin [Glycine max]
Glyma.14G069300.Wm82.a2.v1	13.2051	28.3651	2.03e-06	1.04913	up	--	--	Cellular Component: integral component of membrane (GO:0016021);;	--	--	--	--	--	--	--	--	uncharacterized protein LOC100306285 [Glycine max]
Glyma.04G084000.Wm82.a2.v1	2.73436	1.17414	0.0012246	-1.27925	down	--	--	Molecular Function: DNA binding (GO:0003677);; Molecular Function: transcription factor activity, sequence-specific DNA binding (GO:0003700);; Cellular Component: nucleus (GO:0005634);;	K09286|7.3e-101|gmx:100813069|K09286 EREBP-like factor | (RefSeq) AP2-2; AP2 domain-containing transcription factor 2	--	--	--	AP2 domain	Dehydration-responsive element-binding protein 3 OS=Arabidopsis thaliana OX=3702 GN=DREB3 PE=2 SV=1	K	Transcription	AP2 domain-containing transcription factor 2 [Glycine max]
Glyma.17G238900.Wm82.a2.v1	31.0472	12.5719	7.79e-05	-1.37906	down	--	--	--	--	--	--	--	bHLH-MYC and R2R3-MYB transcription factors N-terminal	Protein RICE SALT SENSITIVE 3 OS=Oryza sativa subsp. japonica OX=39947 GN=RSS3 PE=1 SV=1	S	Function unknown	uncharacterized protein LOC100807289 [Glycine max]
Glyma.13G358300.Wm82.a2.v1	1.63746	0.680856	0.0253425	-1.33692	down	--	--	--	--	--	--	--	--	--	--	--	hypothetical protein GLYMA_13G358300 [Glycine max]
Glyma.05G033600.Wm82.a2.v1	4.65378	9.73737	0.0405589	1.01873	up	--	--	--	--	--	[L]	Replication, recombination and repair	--	--	L	Replication, recombination and repair	uncharacterized protein LOC100813287 [Glycine max]
Glyma.06G022800.Wm82.a2.v1	3.76749	0.649911	9.86e-11	-2.59194	down	[IR]	Lipid transport and metabolism;; General function prediction only	Cellular Component: extracellular region (GO:0005576);; Molecular Function: hydrolase activity, acting on ester bonds (GO:0016788);;	K00679|5.6e-73|cic:CICLE_v10027727mg|K00679 phospholipid:diacylglycerol acyltransferase [EC:2.3.1.158] | (RefSeq) hypothetical protein	Glycerolipid metabolism (ko00561)	--	--	GDSL-like Lipase/Acylhydrolase	GDSL esterase/lipase EXL3 OS=Arabidopsis thaliana OX=3702 GN=EXL3 PE=2 SV=1	I	Lipid transport and metabolism	GDSL esterase/lipase EXL3-like [Glycine max]
Glyma.19G261400.Wm82.a2.v1	18.2337	5.55094	4.15e-11	-1.77948	down	--	--	Cellular Component: photosystem I (GO:0009522);; Cellular Component: photosystem II (GO:0009523);; Cellular Component: chloroplast thylakoid membrane (GO:0009535);; Biological Process: photosynthesis, light harvesting (GO:0009765);; Molecular Function: chlorophyll binding (GO:0016168);; Biological Process: protein-chromophore linkage (GO:0018298);;	K08908|4.8e-07|bna:106432708|K08908 light-harvesting complex I chlorophyll a/b binding protein 2 | (RefSeq) photosystem I chlorophyll a/b-binding protein 2, chloroplastic-like	Photosynthesis - antenna proteins (ko00196)	--	--	--	Chlorophyll a-b binding protein, chloroplastic OS=Petunia hybrida OX=4102 PE=2 SV=1	--	--	Chlorophyll a-b binding protein, chloroplastic [Glycine soja]
Glyma.15G253400.Wm82.a2.v1	0.519376	1.66943	0.0111735	1.57024	up	--	--	Molecular Function: electron carrier activity (GO:0009055);; Cellular Component: integral component of membrane (GO:0016021);; Cellular Component: anchored component of plasma membrane (GO:0046658);;	--	--	--	--	Plastocyanin-like domain	--	S	Function unknown	hypothetical protein GLYMA_15G253400 [Glycine max]
Glyma.05G156000.Wm82.a2.v1	4.6151	1.91957	0.000449392	-1.32783	down	--	--	Molecular Function: hydrolase activity, hydrolyzing O-glycosyl compounds (GO:0004553);; Biological Process: carbohydrate metabolic process (GO:0005975);; Cellular Component: anchored component of plasma membrane (GO:0046658);;	K19892|1.7e-282|gmx:100784409|K19892 glucan endo-1,3-beta-glucosidase 4 [EC:3.2.1.39] | (RefSeq) glucan endo-1,3-beta-glucosidase 4	Starch and sucrose metabolism (ko00500)	--	--	Glycosyl hydrolases family 17	Glucan endo-1,3-beta-glucosidase 4 OS=Arabidopsis thaliana OX=3702 GN=At3g13560 PE=2 SV=1	G	Carbohydrate transport and metabolism	glucan endo-1,3-beta-glucosidase 4 [Glycine max]
Glyma.19G070600.Wm82.a2.v1	1.72829	0.542548	0.00346233	-1.73647	down	--		Molecular Function: protein kinase activity (GO:0004672);; Molecular Function: ATP binding (GO:0005524);; Cellular Component: integral component of membrane (GO:0016021);;	K13415|2.4e-47|atr:18432040|K13415 protein brassinosteroid insensitive 1 [EC:2.7.10.1 2.7.11.1] | (RefSeq) systemin receptor SR160	Plant hormone signal transduction (ko04075)	--	--	Protein kinase domain	Probable leucine-rich repeat receptor-like protein kinase At1g68400 OS=Arabidopsis thaliana OX=3702 GN=At1g68400 PE=1 SV=1	T	Signal transduction mechanisms	probable leucine-rich repeat receptor-like protein kinase At1g68400 [Glycine max]
Glyma.16G125800.Wm82.a2.v1	0.321537	0.856013	0.00964881	1.35885	up	--	--	Cellular Component: integral component of membrane (GO:0016021);;	K13466|2.4e-95|pper:18785913|K13466 EIX receptor 1/2 | (RefSeq) LRR receptor-like serine/threonine-protein kinase GSO2 isoform X1	Plant-pathogen interaction (ko04626)	[R]	General function prediction only	Leucine rich repeat	Receptor-like protein EIX2 OS=Solanum lycopersicum OX=4081 GN=EIX2 PE=1 SV=2	P	Inorganic ion transport and metabolism	receptor-like protein EIX2 [Glycine max]
Glyma.01G221200.Wm82.a2.v1	15.0072	33.2268	1.11e-07	1.09975	up	--	--	Cellular Component: integral component of membrane (GO:0016021);;	--	--	--	--	--	--	--	--	uncharacterized protein LOC100798959 [Glycine max]
Glyma.16G119200.Wm82.a2.v1	13.963	35.7594	1.08e-08	1.30187	up	[R]	General function prediction only	Molecular Function: chitinase activity (GO:0004568);; Biological Process: carbohydrate metabolic process (GO:0005975);; Biological Process: chitin catabolic process (GO:0006032);; Molecular Function: chitin binding (GO:0008061);; Biological Process: cell wall macromolecule catabolic process (GO:0016998);; Biological Process: defense response to fungus (GO:0050832);;	K20547|1.2e-196|gmx:106796344|K20547 basic endochitinase B [EC:3.2.1.14] | (RefSeq) endochitinase	Amino sugar and nucleotide sugar metabolism (ko00520);; MAPK signaling pathway - plant (ko04016)	[R]	General function prediction only	Chitinase class I	Endochitinase OS=Pisum sativum OX=3888 PE=2 SV=1	S	Function unknown	endochitinase [Glycine max]
Glyma.12G122900.Wm82.a2.v1	102.326	53.048	4.59e-05	-1.01567	down	[EH]	Amino acid transport and metabolism;; Coenzyme transport and metabolism	Molecular Function: ketol-acid reductoisomerase activity (GO:0004455);; Cellular Component: mitochondrion (GO:0005739);; Biological Process: branched-chain amino acid biosynthetic process (GO:0009082);; Biological Process: isoleucine biosynthetic process (GO:0009097);; Biological Process: valine biosynthetic process (GO:0009099);; Cellular Component: chloroplast (GO:0009507);; Molecular Function:…	K00053|0.0e+00|gmx:100789879|K00053 ketol-acid reductoisomerase [EC:1.1.1.86] | (RefSeq) ketol-acid reductoisomerase, chloroplastic	Valine, leucine and isoleucine biosynthesis (ko00290);; Pantothenate and CoA biosynthesis (ko00770);; 2-Oxocarboxylic acid metabolism (ko01210);; Biosynthesis of amino acids (ko01230)	--	--	Acetohydroxy acid isomeroreductase, catalytic domain	Ketol-acid reductoisomerase, chloroplastic OS=Pisum sativum OX=3888 GN=PGAAIR PE=2 SV=1	E	Amino acid transport and metabolism	ketol-acid reductoisomerase, chloroplastic [Glycine max]
Glyma.02G117700.Wm82.a2.v1	0.89563	0.364414	0.0126011	-1.34708	down	[C]	Energy production and conversion	Cellular Component: cytosol (GO:0005829);; Biological Process: tricarboxylic acid cycle (GO:0006099);; Molecular Function: phosphoenolpyruvate carboxylase activity (GO:0008964);; Biological Process: carbon fixation (GO:0015977);;	K01595|1.1e-284|gmx:102669763|K01595 phosphoenolpyruvate carboxylase [EC:4.1.1.31] | (RefSeq) phosphoenolpyruvate carboxylase 4	Pyruvate metabolism (ko00620);; Carbon fixation in photosynthetic organisms (ko00710);; Carbon metabolism (ko01200)	--	--	Phosphoenolpyruvate carboxylase	Phosphoenolpyruvate carboxylase 4 OS=Arabidopsis thaliana OX=3702 GN=PPC4 PE=2 SV=1	C	Energy production and conversion	hypothetical protein GLYMA_02G117700 [Glycine max]
Glyma.19G051000.Wm82.a2.v1	6.60837	2.64459	9.65e-05	-1.38997	down	[IR]	Lipid transport and metabolism;; General function prediction only	Molecular Function: hydrolase activity, acting on ester bonds (GO:0016788);;	K00679|1.3e-53|cic:CICLE_v10027727mg|K00679 phospholipid:diacylglycerol acyltransferase [EC:2.3.1.158] | (RefSeq) hypothetical protein	Glycerolipid metabolism (ko00561)	--	--	GDSL-like Lipase/Acylhydrolase	GDSL esterase/lipase At5g33370 OS=Arabidopsis thaliana OX=3702 GN=At5g33370 PE=2 SV=1	I	Lipid transport and metabolism	GDSL esterase/lipase At5g33370 [Glycine max]
Glyma.19G164100.Wm82.a2.v1	0.201072	1.99596	6.07e-07	3.13879	up	--	--	Molecular Function: DNA binding (GO:0003677);; Molecular Function: transcription factor activity, sequence-specific DNA binding (GO:0003700);; Cellular Component: nucleus (GO:0005634);;	K14516|1.5e-130|gmx:100801682|K14516 ethylene-responsive transcription factor 1 | (RefSeq) ethylene-responsive transcription factor 1B	MAPK signaling pathway - plant (ko04016);; Plant hormone signal transduction (ko04075)	--	--	AP2 domain	Ethylene-responsive transcription factor 1B OS=Arabidopsis thaliana OX=3702 GN=ERF1B PE=1 SV=2	K	Transcription	ethylene-responsive transcription factor 1B [Glycine max]
Glyma.08G037600.Wm82.a2.v1	2.32574	1.04387	0.0173202	-1.23469	down	--	--	Biological Process: tRNA 5'-leader removal (GO:0001682);; Molecular Function: ribonuclease P activity (GO:0004526);;	K18213|0.0e+00|gmx:100809412|K18213 proteinaceous RNase P [EC:3.1.26.5] | (RefSeq) proteinaceous RNase P 1, chloroplastic/mitochondrial isoform X1	RNA transport (ko03013)	[R]	General function prediction only	Protein-only RNase P	Proteinaceous RNase P 1, chloroplastic/mitochondrial OS=Arabidopsis thaliana OX=3702 GN=PRORP1 PE=1 SV=1	V	Defense mechanisms	hypothetical protein GLYMA_08G037600 [Glycine max]
Glyma.08G080000.Wm82.a2.v1	0.955609	2.25847	0.0106342	1.16409	up	[C]	Energy production and conversion	Molecular Function: oxidoreductase activity (GO:0016491);; Molecular Function: FAD binding (GO:0071949);;	K22395|3.9e-168|mcha:111010686|K22395 cinnamyl-alcohol dehydrogenase [EC:1.1.1.195] | (RefSeq) berberine bridge enzyme-like 13	Phenylpropanoid biosynthesis (ko00940)	--	--	FAD binding domain	Berberine bridge enzyme-like 8 OS=Arabidopsis thaliana OX=3702 GN=At1g30700 PE=2 SV=1	C	Energy production and conversion	berberine bridge enzyme-like 8 [Glycine max]
Glyma.17G023000.Wm82.a2.v1	8.79935	27.5034	6.33e-05	1.58397	up	--	--	Cellular Component: plasma membrane (GO:0005886);; Cellular Component: integral component of membrane (GO:0016021);; Molecular Function: 4 iron, 4 sulfur cluster binding (GO:0051539);;	--	--	--	--	Domain of unknown function (DUF588)	CASP-like protein 1D1 OS=Glycine max OX=3847 PE=2 SV=1	S	Function unknown	CASP-like protein 1D1 [Glycine soja]
Glyma.13G184000.Wm82.a2.v1	3.27163	1.6021	0.0409592	-1.102	down	--	--	Cellular Component: integral component of membrane (GO:0016021);;	--	--	--	--	--	--	--	--	uncharacterized protein LOC100794476 [Glycine max]
Glyma.13G127500.Wm82.a2.v1	5.55787	2.47776	1.57e-08	-1.22786	down	[V]	Defense mechanisms	Cellular Component: plant-type vacuole (GO:0000325);; Molecular Function: ATP binding (GO:0005524);; Cellular Component: vacuolar membrane (GO:0005774);; Cellular Component: membrane (GO:0016020);; Cellular Component: integral component of membrane (GO:0016021);; Molecular Function: ATPase activity (GO:0016887);; Molecular Function: ATPase activity, coupled to transmembrane movement of substances…	K05666|0.0e+00|cit:102618233|K05666 ATP-binding cassette, subfamily C (CFTR/MRP), member 2 | (RefSeq) ABC transporter C family member 3-like isoform X1	ABC transporters (ko02010)	[Q]	Secondary metabolites biosynthesis, transport and catabolism	ABC transporter transmembrane region	ABC transporter C family member 5 OS=Arabidopsis thaliana OX=3702 GN=ABCC5 PE=2 SV=2	Q	Secondary metabolites biosynthesis, transport and catabolism	ABC transporter C family member 5 [Glycine max]
Glyma.03G122100.Wm82.a2.v1	8.09143	3.48312	9.39e-07	-1.27726	down	[O]	Posttranslational modification, protein turnover, chaperones	Molecular Function: peptidyl-prolyl cis-trans isomerase activity (GO:0003755);;	K09571|2.2e-203|cic:CICLE_v10011447mg|K09571 FK506-binding protein 4/5 [EC:5.2.1.8] | (RefSeq) hypothetical protein	--	[O]	Posttranslational modification, protein turnover, chaperones	FKBP-type peptidyl-prolyl cis-trans isomerase	Peptidyl-prolyl cis-trans isomerase FKBP65 OS=Arabidopsis thaliana OX=3702 GN=FKBP65 PE=1 SV=1	O	Posttranslational modification, protein turnover, chaperones	peptidyl-prolyl cis-trans isomerase FKBP65 isoform X1 [Glycine max]
Glyma.13G278600.Wm82.a2.v1	14.7294	7.1214	1.42e-06	-1.10267	down	[G]	Carbohydrate transport and metabolism	Biological Process: carbohydrate metabolic process (GO:0005975);; Molecular Function: beta-glucosidase activity (GO:0008422);;	K05350|0.0e+00|gmx:100812929|K05350 beta-glucosidase [EC:3.2.1.21] | (RefSeq) beta-glucosidase 18 isoform X2	Cyanoamino acid metabolism (ko00460);; Starch and sucrose metabolism (ko00500);; Phenylpropanoid biosynthesis (ko00940)	[G]	Carbohydrate transport and metabolism	Glycosyl hydrolase family 1	Beta-glucosidase 18 OS=Oryza sativa subsp. japonica OX=39947 GN=BGLU18 PE=3 SV=2	G	Carbohydrate transport and metabolism	beta-glucosidase 18 isoform X2 [Glycine max]
Glyma.02G092500.Wm82.a2.v1	12.7895	30.1459	0.00262521	1.1953	up	--	--	Cellular Component: plasma membrane (GO:0005886);; Cellular Component: integral component of membrane (GO:0016021);;	--	--	--	--	Domain of unknown function (DUF588)	CASP-like protein 4D1 OS=Glycine max OX=3847 PE=2 SV=1	S	Function unknown	CASP-like protein 4D1 [Glycine max]
Glyma.16G086400.Wm82.a2.v1	1.91038	4.06695	0.0298144	1.02091	up	--	--	Cellular Component: nucleus (GO:0005634);;	--	--	--	--	--	Protein TWIN LOV 1 OS=Arabidopsis thaliana OX=3702 GN=TLP1 PE=1 SV=2	T	Signal transduction mechanisms	hypothetical protein GLYMA_16G086400 [Glycine max]
Glyma.01G160100.Wm82.a2.v1	41.4164	87.0992	6.72e-06	1.01919	up	[R]	General function prediction only	Molecular Function: chitinase activity (GO:0004568);; Biological Process: carbohydrate metabolic process (GO:0005975);; Biological Process: chitin catabolic process (GO:0006032);; Biological Process: cell wall macromolecule catabolic process (GO:0016998);; Biological Process: defense response to fungus (GO:0050832);;	K20547|2.4e-161|gmx:100799642|K20547 basic endochitinase B [EC:3.2.1.14] | (RefSeq) endochitinase	Amino sugar and nucleotide sugar metabolism (ko00520);; MAPK signaling pathway - plant (ko04016)	[R]	General function prediction only	Chitinase class I	Endochitinase OS=Pisum sativum OX=3888 PE=2 SV=1	S	Function unknown	endochitinase [Glycine max]
Glyma.20G013400.Wm82.a2.v1	9.37134	21.1493	0.00018133	1.12765	up	--	--	--	--	--	--	--	Domain of unknown function (DUF4228)	Uncharacterized protein At1g66480 OS=Arabidopsis thaliana OX=3702 GN=At1g66480 PE=2 SV=1	S	Function unknown	uncharacterized protein At1g66480 [Glycine max]
Glyma.20G219300.Wm82.a2.v1	1.86534	4.67094	0.00629633	1.27312	up	--	--	Cellular Component: integral component of membrane (GO:0016021);;	K09122|2.8e-86|sbi:8057957|K09122 uncharacterized protein | (RefSeq) uncharacterized protein LOC8057957	--	--	--	Protein of unknown function (DUF707)	--	S	Function unknown	uncharacterized protein LOC100802412 isoform X1 [Glycine max]
Glyma.02G292400.Wm82.a2.v1	5.76955	2.63603	0.0110625	-1.19826	down	--	--	Cellular Component: integral component of membrane (GO:0016021);;	--	--	--	--	--	--	S	Function unknown	uncharacterized protein LOC100798628 [Glycine max]
Glyma.17G180400.Wm82.a2.v1	1.87903	0.946629	0.0451947	-1.06837	down	[DPM]	Cell cycle control, cell division, chromosome partitioning;; Inorganic ion transport and metabolism;; Cell wall/membrane/envelope biogenesis	Molecular Function: copper ion binding (GO:0005507);; Molecular Function: L-ascorbate oxidase activity (GO:0008447);;	K19791|1.4e-274|gmx:100782355|K19791 iron transport multicopper oxidase | (RefSeq) L-ascorbate oxidase homolog	--	[Q]	Secondary metabolites biosynthesis, transport and catabolism	Multicopper oxidase	L-ascorbate oxidase homolog OS=Nicotiana tabacum OX=4097 PE=2 SV=1	Q	Secondary metabolites biosynthesis, transport and catabolism	L-ascorbate oxidase homolog [Glycine max]
Glyma.17G127200.Wm82.a2.v1	2.08853	0.691382	0.000986809	-1.66723	down	[HT]	Coenzyme transport and metabolism;; Signal transduction mechanisms	Molecular Function: protein kinase activity (GO:0004672);; Molecular Function: ATP binding (GO:0005524);; Biological Process: negative regulation of mitochondrial fusion (GO:0010637);; Biological Process: positive regulation of cristae formation (GO:1903852);;	K08869|1.9e-275|gmx:100813009|K08869 aarF domain-containing kinase | (RefSeq) uncharacterized protein LOC100813009	--	[R]	General function prediction only	ABC1 family	Protein ACTIVITY OF BC1 COMPLEX KINASE 8, chloroplastic OS=Arabidopsis thaliana OX=3702 GN=ABC1K8 PE=2 SV=1	S	Function unknown	uncharacterized protein LOC100813009 [Glycine max]
Glyma.04G179500.Wm82.a2.v1	58.136	20.5373	1.91e-10	-1.57044	down	--	--	--	K03860|2.9e-07|nnu:104608881|K03860 phosphatidylinositol N-acetylglucosaminyltransferase subunit Q | (RefSeq) N-acetylglucosaminyl-phosphatidylinositol biosynthetic protein gpi1-like	Glycosylphosphatidylinositol (GPI)-anchor biosynthesis (ko00563)	--	--	Gibberellin regulated protein	Snakin-2 OS=Solanum tuberosum OX=4113 GN=SN2 PE=1 SV=1	S	Function unknown	gibberellin-regulated protein 6 precursor [Glycine max]
Glyma.02G110300.Wm82.a2.v1	2.02152	0.899903	0.00637811	-1.23381	down	[G]	Carbohydrate transport and metabolism	--	K01369|2.7e-30|apro:F751_1333|K01369 legumain [EC:3.4.22.34] | (RefSeq) Vacuolar-processing enzyme beta-isozyme	--	[B]	Chromatin structure and dynamics	--	--	B	Chromatin structure and dynamics	uncharacterized protein LOC100794036 [Glycine max]
Glyma.19G151800.Wm82.a2.v1	3.08059	1.50368	0.00764405	-1.09808	down	--	--	Molecular Function: transferase activity (GO:0016740);; Molecular Function: 2-alkenal reductase [NAD(P)] activity (GO:0032440);;	--	--	[R]	General function prediction only	Leucine Rich repeats (2 copies)	--	S	Function unknown	probably inactive leucine-rich repeat receptor-like protein kinase IMK2 [Glycine max]
Glyma.20G223600.Wm82.a2.v1	20.4374	10.3003	9.39e-07	-1.02971	down	--	--	Biological Process: protein N-linked glycosylation (GO:0006487);; Cellular Component: integral component of membrane (GO:0016021);; Biological Process: N-glycan fucosylation (GO:0036071);; Molecular Function: alpha-(1->6)-fucosyltransferase activity (GO:0046921);;	--	--	--	--	--	--	--	--	uncharacterized protein LOC100814689 isoform X1 [Glycine max]
Glyma.16G101800.Wm82.a2.v1	4.5513	2.24999	0.00060376	-1.08652	down	[T]	Signal transduction mechanisms	Molecular Function: protein serine/threonine kinase activity (GO:0004674);; Molecular Function: transmembrane receptor protein tyrosine kinase activity (GO:0004714);; Molecular Function: ATP binding (GO:0005524);; Cellular Component: integral component of membrane (GO:0016021);;	K01180|1.4e-70|cmax:111487562|K01180 endo-1,3(4)-beta-glucanase [EC:3.2.1.6] | (RefSeq) uncharacterized protein LOC111487562	--	--	--	Protein tyrosine and serine/threonine kinase	Leucine-rich repeat receptor protein kinase HPCA1 OS=Arabidopsis thaliana OX=3702 GN=HPCA1 PE=1 SV=1	T	Signal transduction mechanisms	probable leucine-rich repeat receptor-like protein kinase At5g49770 [Glycine max]
Glyma.10G011300.Wm82.a2.v1	13.1087	28.0966	3.34e-05	1.07614	up	--	--	Molecular Function: transcription factor activity, sequence-specific DNA binding (GO:0003700);; Cellular Component: nucleus (GO:0005634);; Molecular Function: sequence-specific DNA binding (GO:0043565);;	K12835|5.1e-54|cmax:111493042|K12835 ATP-dependent RNA helicase DDX42 [EC:3.6.4.13] | (RefSeq) DEAD-box ATP-dependent RNA helicase 24 isoform X1	Spliceosome (ko03040)	--	--	WRKY DNA -binding domain	WRKY transcription factor 23 OS=Arabidopsis thaliana OX=3702 GN=WRKY23 PE=2 SV=1	K	Transcription	WRKY transcription factor 23-like [Glycine soja]
Glyma.06G265400.Wm82.a2.v1	2.07326	5.6633	2.19e-06	1.40013	up	[R]	General function prediction only	Biological Process: signal transduction (GO:0007165);; Molecular Function: ADP binding (GO:0043531);;	K00695|1.1e-102|mtr:MTR_6g478030|K00695 sucrose synthase [EC:2.4.1.13] | (RefSeq) sucrose synthase	Starch and sucrose metabolism (ko00500)	--	--	TIR domain	Disease resistance protein Roq1 OS=Nicotiana benthamiana OX=4100 GN=ROQ1 PE=1 SV=1	S	Function unknown	hypothetical protein GLYMA_06G265400 [Glycine max]
Glyma.18G035900.Wm82.a2.v1	1.52747	3.54526	0.00140276	1.16033	up	--	--	Molecular Function: acetylglucosaminyltransferase activity (GO:0008375);; Cellular Component: integral component of membrane (GO:0016021);;	K14780|4.7e-83|dcr:108220614|K14780 ATP-dependent RNA helicase DHX37/DHR1 [EC:3.6.4.13] | (RefSeq) ATP-dependent RNA helicase DEAH13-like isoform X1	--	[G]	Carbohydrate transport and metabolism	Protein of unknown function, DUF604	--	G	Carbohydrate transport and metabolism	uncharacterized protein LOC100802549 [Glycine max]
Glyma.13G270900.Wm82.a2.v1	11.4444	5.99719	0.000230634	-1.00228	down	--	--	Cellular Component: cytoplasm (GO:0005737);;	K09527|1.3e-107|pop:7468901|K09527 DnaJ homolog subfamily C member 7 | (RefSeq) TPR repeat-containing thioredoxin TTL1	--	[R]	General function prediction only	Tetratricopeptide repeat	TPR repeat-containing thioredoxin TTL1 OS=Arabidopsis thaliana OX=3702 GN=TTL1 PE=1 SV=1	O	Posttranslational modification, protein turnover, chaperones	TPR repeat-containing thioredoxin TTL1 [Glycine max]
Glyma.16G017600.Wm82.a2.v1	55.81	27.098	9.66e-07	-1.10035	down	[J]	Translation, ribosomal structure and biogenesis	Cellular Component: chloroplast thylakoid membrane (GO:0009535);; Cellular Component: integral component of membrane (GO:0016021);;	K01092|9.0e-10|boe:106307850|K01092 myo-inositol-1(or 4)-monophosphatase [EC:3.1.3.25] | (RefSeq) phosphatase IMPL1, chloroplastic-like isoform X1	Inositol phosphate metabolism (ko00562);; Phosphatidylinositol signaling system (ko04070)	--	--	CAAD domains of cyanobacterial aminoacyl-tRNA synthetase	Protein CURVATURE THYLAKOID 1B, chloroplastic OS=Arabidopsis thaliana OX=3702 GN=CURT1B PE=1 SV=2	S	Function unknown	protein CURVATURE THYLAKOID 1B, chloroplastic [Glycine max]
Glyma.08G285100.Wm82.a2.v1	14.0245	6.56705	0.000132714	-1.16275	down	--	--	--	K01513|3.5e-09|ats:109769794|K01513 ectonucleotide pyrophosphatase/phosphodiesterase family member 1/3 [EC:3.1.4.1 3.6.1.9] | (RefSeq) uncharacterized protein LOC109769794	Purine metabolism (ko00230);; Pyrimidine metabolism (ko00240);; Starch and sucrose metabolism (ko00500);; Riboflavin metabolism (ko00740);; Nicotinate and nicotinamide metabolism (ko00760);; Pantothenate and CoA biosynthesis (ko00770)	--	--	Plant protein 1589 of unknown function (A_thal_3526)	--	S	Function unknown	uncharacterized protein LOC114423571 [Glycine soja]
Glyma.07G168500.Wm82.a2.v1	49.685	109.048	0.000118504	1.08396	up	[Q]	Secondary metabolites biosynthesis, transport and catabolism	Molecular Function: metal ion binding (GO:0046872);; Molecular Function: dioxygenase activity (GO:0051213);;	K24028|5.0e-59|atr:105420915|K24028 salicylic acid 3-hydroxylase [EC:1.14.11.-] | (RefSeq) protein DMR6-LIKE OXYGENASE 1-like isoform X1	--	[QR]	Secondary metabolites biosynthesis, transport and catabolism;; General function prediction only	2OG-Fe(II) oxygenase superfamily	1-aminocyclopropane-1-carboxylate oxidase homolog 4 OS=Arabidopsis thaliana OX=3702 GN=At1g03400 PE=2 SV=1	Q	Secondary metabolites biosynthesis, transport and catabolism	1-aminocyclopropane-1-carboxylate oxidase homolog 4 [Glycine max]
Glyma.11G252900.Wm82.a2.v1	11.9355	6.20345	4.16e-06	-1.00634	down	[J]	Translation, ribosomal structure and biogenesis	Molecular Function: nucleic acid binding (GO:0003676);;	K02945|1.2e-17|jre:108994785|K02945 small subunit ribosomal protein S1 | (RefSeq) 30S ribosomal protein S1, chloroplastic	Ribosome (ko03010)	--	--	S1 RNA binding domain	--	J	Translation, ribosomal structure and biogenesis	hypothetical protein GLYMA_11G252900 [Glycine max]
Glyma.09G119900.Wm82.a2.v1	1.87983	5.32936	0.00849798	1.44175	up	--	--	Cellular Component: integral component of membrane (GO:0016021);;	--	--	--	--	--	--	--	--	RING-H2 finger protein ATL51-like [Glycine max]
Glyma.15G183000.Wm82.a2.v1	2.449	6.07331	0.00185828	1.25805	up	[IR]	Lipid transport and metabolism;; General function prediction only	Molecular Function: hydrolase activity, acting on ester bonds (GO:0016788);; Molecular Function: 9,9'-dicis-carotene:quinone oxidoreductase activity (GO:0052886);; Molecular Function: 7,9,9'-tricis-neurosporene:quinone oxidoreductase activity (GO:0052887);;	K00679|1.3e-46|cic:CICLE_v10027727mg|K00679 phospholipid:diacylglycerol acyltransferase [EC:2.3.1.158] | (RefSeq) hypothetical protein	Glycerolipid metabolism (ko00561)	--	--	GDSL-like Lipase/Acylhydrolase	GDSL esterase/lipase 5 OS=Arabidopsis thaliana OX=3702 GN=GLIP5 PE=2 SV=2	S	Function unknown	GDSL esterase/lipase 5 [Glycine max]
Glyma.13G131400.Wm82.a2.v1	10.3765	4.24548	9.55e-05	-1.36446	down	[IQR]	Lipid transport and metabolism;; Secondary metabolites biosynthesis, transport and catabolism;; General function prediction only	--	K19329|2.4e-99|jre:109014479|K19329 WW domain-containing oxidoreductase | (RefSeq) short-chain dehydrogenase TIC 32, chloroplastic-like	--	[Q]	Secondary metabolites biosynthesis, transport and catabolism	short chain dehydrogenase	Short-chain dehydrogenase TIC 32 B, chloroplastic OS=Brassica napus OX=3708 GN=TIC32B PE=3 SV=1	Q	Secondary metabolites biosynthesis, transport and catabolism	short-chain dehydrogenase TIC 32, chloroplastic [Glycine max]
Glyma.09G180800.Wm82.a2.v1	1.95945	0.963456	0.0394934	-1.08524	down	--	--	Cellular Component: endoplasmic reticulum membrane (GO:0005789);; Cellular Component: integral component of membrane (GO:0016021);;	K20721|8.4e-40|ccaj:109795156|K20721 reticulon-1 | (RefSeq) reticulon-like protein B1	--	[U]	Intracellular trafficking, secretion, and vesicular transport	Reticulon	Reticulon-like protein B9 OS=Arabidopsis thaliana OX=3702 GN=RTNLB9 PE=2 SV=1	U	Intracellular trafficking, secretion, and vesicular transport	uncharacterized protein LOC100527903 [Glycine max]
Glyma.03G246800.Wm82.a2.v1	1.53478	6.23102	0.000163031	1.95931	up	--	--	Molecular Function: calcium ion binding (GO:0005509);; Molecular Function: 2-alkenal reductase [NAD(P)] activity (GO:0032440);;	K13448|1.1e-59|tcc:18600205|K13448 calcium-binding protein CML | (RefSeq) calmodulin	Plant-pathogen interaction (ko04626)	[T]	Signal transduction mechanisms	EF hand	Calmodulin OS=Triticum aestivum OX=4565 PE=1 SV=3	T	Signal transduction mechanisms	uncharacterized protein LOC100500550 [Glycine max]
Glyma.12G048900.Wm82.a2.v1	30.626	14.8163	7.36e-06	-1.11206	down	--	--	Molecular Function: peptidyl-prolyl cis-trans isomerase activity (GO:0003755);; Biological Process: protein transport (GO:0015031);; Molecular Function: ribosome binding (GO:0043022);; Biological Process: protein unfolding (GO:0043335);; Molecular Function: protein binding involved in protein folding (GO:0044183);; Biological Process: 'de novo' cotranslational protein folding (GO:0051083);; Biolo…	--	--	--	--	Bacterial trigger factor protein (TF)	--	S	Function unknown	Trigger factor [Glycine soja]
Glycine_max_newGene_5588	5.12972	1.80587	0.000835291	-1.57087	down	--	--	--	--	--	--	--	--	--	--	--	unknown [Glycine max]
Glyma.08G179700.Wm82.a2.v1	5.19575	15.7112	8.35e-05	1.54423	up	--	--	Molecular Function: peroxidase activity (GO:0004601);; Cellular Component: extracellular region (GO:0005576);; Biological Process: response to oxidative stress (GO:0006979);; Cellular Component: plant-type cell wall (GO:0009505);; Cellular Component: plasmodesma (GO:0009506);; Molecular Function: heme binding (GO:0020037);; Biological Process: hydrogen peroxide catabolic process (GO:0042744);; Mo…	K00430|2.0e-183|gmx:100789782|K00430 peroxidase [EC:1.11.1.7] | (RefSeq) uncharacterized protein LOC100789782 precursor	Phenylpropanoid biosynthesis (ko00940)	--	--	Peroxidase	Cationic peroxidase 2 OS=Arachis hypogaea OX=3818 GN=PNC2 PE=2 SV=1	W	Extracellular structures	uncharacterized protein LOC100789782 precursor [Glycine max]
Glyma.04G058500.Wm82.a2.v1	2.36523	5.28399	0.0104618	1.11348	up	--	--	Cellular Component: integral component of membrane (GO:0016021);;	K21435|2.4e-09|adu:107491689|K21435 ankyrin repeat domain-containing protein 6 | (RefSeq) ankyrin repeat and SAM domain-containing protein 1A-like isoform X1	--	[R]	General function prediction only	Ankyrin repeats (many copies)	--	S	Function unknown	ankyrin repeat-containing protein BDA1 [Glycine max]
Glyma.08G277000.Wm82.a2.v1	17.6222	37.2161	0.00279483	1.03584	up	[HI]	Coenzyme transport and metabolism;; Lipid transport and metabolism	Molecular Function: 1-deoxy-D-xylulose-5-phosphate synthase activity (GO:0008661);; Biological Process: terpenoid biosynthetic process (GO:0016114);;	K01662|0.0e+00|gmx:100798930|K01662 1-deoxy-D-xylulose-5-phosphate synthase [EC:2.2.1.7] | (RefSeq) probable 1-deoxy-D-xylulose-5-phosphate synthase 2, chloroplastic	Thiamine metabolism (ko00730);; Terpenoid backbone biosynthesis (ko00900)	[G]	Carbohydrate transport and metabolism	1-deoxy-D-xylulose-5-phosphate synthase	Probable 1-deoxy-D-xylulose-5-phosphate synthase 2, chloroplastic OS=Oryza sativa subsp. japonica OX=39947 GN=Os07g0190000 PE=2 SV=1	G	Carbohydrate transport and metabolism	probable 1-deoxy-D-xylulose-5-phosphate synthase 2, chloroplastic [Glycine max]
Glyma.02G256000.Wm82.a2.v1	52.5576	26.5522	1.52e-07	-1.05002	down	[O]	Posttranslational modification, protein turnover, chaperones	Cellular Component: integral component of membrane (GO:0016021);;	--	--	--	--	Peptidase family M50	Probable zinc metalloprotease EGY2, chloroplastic OS=Oryza sativa subsp. indica OX=39946 GN=EGY2 PE=3 SV=1	M	Cell wall/membrane/envelope biogenesis	probable zinc metalloprotease EGY2, chloroplastic [Glycine max]
Glyma.15G248400.Wm82.a2.v1	8.60316	20.6485	9.19e-05	1.21268	up	[Q]	Secondary metabolites biosynthesis, transport and catabolism	Biological Process: response to light stimulus (GO:0009416);; Biological Process: gibberellin catabolic process (GO:0045487);; Molecular Function: metal ion binding (GO:0046872);; Molecular Function: dioxygenase activity (GO:0051213);; Molecular Function: C-19 gibberellin 2-beta-dioxygenase activity (GO:0052634);;	K04125|1.1e-189|gmx:100815280|K04125 gibberellin 2beta-dioxygenase [EC:1.14.11.13] | (RefSeq) gibberellin 2-beta-dioxygenase 1	Diterpenoid biosynthesis (ko00904)	[QR]	Secondary metabolites biosynthesis, transport and catabolism;; General function prediction only	2OG-Fe(II) oxygenase superfamily	Gibberellin 2-beta-dioxygenase 1 OS=Pisum sativum OX=3888 GN=GA2OX1 PE=1 SV=1	Q	Secondary metabolites biosynthesis, transport and catabolism	gibberellin 2-beta-dioxygenase 1 [Glycine max]
Glyma.03G221300.Wm82.a2.v1	1.39564	0.0437487	3.58e-11	-5.08843	down	--	--	Biological Process: cutin biosynthetic process (GO:0010143);; Cellular Component: membrane (GO:0016020);; Cellular Component: integral component of membrane (GO:0016021);; Molecular Function: phosphatase activity (GO:0016791);; Molecular Function: glycerol-3-phosphate 2-O-acyltransferase activity (GO:0090447);;	K13508|7.6e-294|gmx:100796162|K13508 glycerol-3-phosphate acyltransferase [EC:2.3.1.15 2.3.1.198] | (RefSeq) probable glycerol-3-phosphate acyltransferase 2	Glycerolipid metabolism (ko00561);; Glycerophospholipid metabolism (ko00564)	--	--	Acyltransferase	Probable glycerol-3-phosphate acyltransferase 2 OS=Arabidopsis thaliana OX=3702 GN=GPAT2 PE=2 SV=1	I	Lipid transport and metabolism	probable glycerol-3-phosphate acyltransferase 2 [Glycine max]
Glyma.01G055700.Wm82.a2.v1	0.851968	0.0223613	4.62e-13	-5.12455	down	--	--	Molecular Function: inorganic anion exchanger activity (GO:0005452);; Cellular Component: integral component of membrane (GO:0016021);; Biological Process: borate transport (GO:0046713);; Molecular Function: borate efflux transmembrane transporter activity (GO:0080139);;	K24194|5.6e-21|aip:107610327|K24194 boron transporter | (RefSeq) boron transporter 4-like	--	[P]	Inorganic ion transport and metabolism	--	Boron transporter 4 OS=Arabidopsis thaliana OX=3702 GN=BOR4 PE=2 SV=1	U	Intracellular trafficking, secretion, and vesicular transport	hypothetical protein GLYMA_01G055700 [Glycine max]
Glyma.12G117800.Wm82.a2.v1	0.541103	1.4721	0.0427747	1.33832	up	--	--	Cellular Component: integral component of membrane (GO:0016021);;	--	--	--	--	--	Signaling peptide TAXIMIN 1 OS=Arabidopsis thaliana OX=3702 GN=TAX1 PE=2 SV=2	--	--	uncharacterized protein LOC100789544 [Glycine max]
Glyma.05G204800.Wm82.a2.v1	41.5849	98.3162	2.3e-08	1.1836	up	--	--	Cellular Component: extracellular region (GO:0005576);; Biological Process: defense response (GO:0006952);;	K12173|1.6e-22|gmx:100794341|K12173 BRCA1-A complex subunit BRE | (RefSeq) BRISC and BRCA1-A complex member 2	Homologous recombination (ko03440)	--	--	Thaumatin family	Protein P21 OS=Glycine max OX=3847 PE=1 SV=1	S	Function unknown	protein P21-like [Glycine max]
Glyma.19G059700.Wm82.a2.v1	0.544036	2.10224	0.00571182	1.84986	up	--	--	Cellular Component: cell wall (GO:0005618);; Molecular Function: manganese ion binding (GO:0030145);; Molecular Function: nutrient reservoir activity (GO:0045735);; Cellular Component: apoplast (GO:0048046);;	K15025|7.2e-07|cann:107844742|K15025 probable RNA-binding protein EIF1AD | (RefSeq) germin-like protein subfamily 1 member 15	--	--	--	Cupin	Germin-like protein subfamily 1 member 7 OS=Arabidopsis thaliana OX=3702 GN=At3g05950 PE=2 SV=1	S	Function unknown	Germin-like protein subfamily 1 member 7 [Glycine soja]
Glyma.05G160900.Wm82.a2.v1	4.87777	1.83875	0.00357416	-1.45423	down	--	--	--	--	--	--	--	--	--	--	--	hypothetical protein GLYMA_05G160900 [Glycine max]
Glycine_max_newGene_574	1.23741	0.633904	0.0349529	-1.03242	down	--	--	--	--	--	--	--	--	--	--	--	hypothetical protein glysoja_047857 [Glycine soja]
Glyma.05G177000.Wm82.a2.v1	28.8774	14.7958	2.81e-07	-1.02826	down	[GR]	Carbohydrate transport and metabolism;; General function prediction only	Molecular Function: hydrolase activity (GO:0016787);;	K20884|5.5e-13|vvi:100253969|K20884 riboflavin kinase / FMN hydrolase [EC:2.7.1.26 3.1.3.102] | (RefSeq) bifunctional riboflavin kinase/FMN phosphatase	Riboflavin metabolism (ko00740)	--	--	Haloacid dehalogenase-like hydrolase	Haloacid dehalogenase-like hydrolase domain-containing protein At4g39970 OS=Arabidopsis thaliana OX=3702 GN=At4g39970 PE=2 SV=1	S	Function unknown	haloacid dehalogenase-like hydrolase domain-containing protein [Glycine max]
Glyma.11G193400.Wm82.a2.v1	3.57348	10.8393	2.44e-07	1.4703	up	--	--	--	--	--	--	--	--	--	--	--	uncharacterized protein LOC100804513 [Glycine max]
Glyma.08G120200.Wm82.a2.v1	7.11224	3.50141	0.000249653	-1.07579	down	[G]	Carbohydrate transport and metabolism	Molecular Function: channel activity (GO:0015267);; Cellular Component: integral component of membrane (GO:0016021);;	K09874|5.2e-148|gmx:100794883|K09874 aquaporin NIP | (RefSeq) nodulin-26	--	[G]	Carbohydrate transport and metabolism	Major intrinsic protein	Nodulin-26 OS=Glycine max OX=3847 PE=1 SV=2	P	Inorganic ion transport and metabolism	nodulin-26 [Glycine max]
Glyma.06G089300.Wm82.a2.v1	11.4741	5.5397	4.89e-05	-1.12014	down	--	--	Cellular Component: integral component of membrane (GO:0016021);;	--	--	--	--	--	--	--	--	hypothetical protein glysoja_044873 [Glycine soja]
Glyma.16G062600.Wm82.a2.v1	28.0486	64.0206	2.09e-05	1.14328	up	--	--	Biological Process: amino acid transmembrane transport (GO:0003333);; Cellular Component: plasma membrane (GO:0005886);; Molecular Function: amino acid transmembrane transporter activity (GO:0015171);; Cellular Component: integral component of membrane (GO:0016021);;	K19476|1.8e-25|cic:CICLE_v10026997mg|K19476 vacuolar protein sorting-associated protein IST1 | (RefSeq) hypothetical protein	Endocytosis (ko04144)	[E]	Amino acid transport and metabolism	Transmembrane amino acid transporter protein	Lysine histidine transporter 1 OS=Arabidopsis thaliana OX=3702 GN=LHT1 PE=1 SV=1	E	Amino acid transport and metabolism	lysine histidine transporter 1 [Glycine max]
Glyma.13G128200.Wm82.a2.v1	1.37102	0.57006	0.034845	-1.34017	down	[M]	Cell wall/membrane/envelope biogenesis	Molecular Function: transmembrane receptor protein serine/threonine kinase activity (GO:0004675);; Molecular Function: ATP binding (GO:0005524);; Cellular Component: plasma membrane (GO:0005886);; Biological Process: protein phosphorylation (GO:0006468);; Cellular Component: integral component of membrane (GO:0016021);;	K13430|3.7e-89|ats:109759178|K13430 serine/threonine-protein kinase PBS1 [EC:2.7.11.1] | (RefSeq) LOC109759178; probable serine/threonine-protein kinase PBL7	Plant-pathogen interaction (ko04626)	[T]	Signal transduction mechanisms	Protein tyrosine and serine/threonine kinase	Receptor-like serine/threonine-protein kinase ALE2 OS=Arabidopsis thaliana OX=3702 GN=ALE2 PE=1 SV=1	T	Signal transduction mechanisms	receptor-like serine/threonine-protein kinase ALE2 isoform X2 [Glycine max]
Glyma.15G068900.Wm82.a2.v1	12.2513	5.0616	0.000686559	-1.33562	down	--	--	--	--	--	--	--	--	--	S	Function unknown	uncharacterized protein LOC100776783 precursor [Glycine max]
Glyma.04G243800.Wm82.a2.v1	16.1609	7.8165	4.35e-07	-1.10904	down	--	--	Biological Process: organelle organization (GO:0006996);; Biological Process: biological_process (GO:0008150);; Biological Process: plastid organization (GO:0009657);; Biological Process: chloroplast organization (GO:0009658);; Biological Process: cellular process (GO:0009987);; Biological Process: cellular component organization (GO:0016043);; Biological Process: cellular component organization …	K22013|1.2e-143|gmx:100792871|K22013 magnesium dechelatase [EC:4.99.1.10] | (RefSeq) protein STAY-GREEN LIKE, chloroplastic	Porphyrin and chlorophyll metabolism (ko00860)	--	--	Staygreen protein	Magnesium dechelatase SGRL, chloroplastic OS=Arabidopsis thaliana OX=3702 GN=SGRL PE=1 SV=1	S	Function unknown	protein STAY-GREEN LIKE, chloroplastic [Glycine max]
Glyma.18G202800.Wm82.a2.v1	6.87316	14.3654	3.74e-05	1.00766	up	[I]	Lipid transport and metabolism	Molecular Function: acyl-CoA dehydrogenase activity (GO:0003995);; Cellular Component: peroxisome (GO:0005777);; Molecular Function: flavin adenine dinucleotide binding (GO:0050660);;	K00232|2.1e-252|gmx:100777033|K00232 acyl-CoA oxidase [EC:1.3.3.6] | (RefSeq) acyl-coenzyme A oxidase 4, peroxisomal isoform X1	Fatty acid degradation (ko00071);; beta-Alanine metabolism (ko00410);; alpha-Linolenic acid metabolism (ko00592);; Propanoate metabolism (ko00640);; Biosynthesis of unsaturated fatty acids (ko01040);; Carbon metabolism (ko01200);; Fatty acid metabolism (ko01212);; Peroxisome (ko04146)	[E]	Amino acid transport and metabolism	Acyl-CoA dehydrogenase, C-terminal domain	Acyl-coenzyme A oxidase 4, peroxisomal OS=Arabidopsis thaliana OX=3702 GN=ACX4 PE=1 SV=1	E	Amino acid transport and metabolism	acyl-coenzyme A oxidase 4, peroxisomal isoform X1 [Glycine max]
Glyma.07G153800.Wm82.a2.v1	9.85488	21.1966	4.38e-05	1.05603	up	[P]	Inorganic ion transport and metabolism	Cellular Component: integral component of plasma membrane (GO:0005887);; Molecular Function: ammonium transmembrane transporter activity (GO:0008519);;	K03320|8.3e-282|gmx:100790119|K03320 ammonium transporter, Amt family | (RefSeq) GMAMT2.1; ammonium transporter AMT2.1	--	[P]	Inorganic ion transport and metabolism	Ammonium Transporter Family	Ammonium transporter 2 OS=Arabidopsis thaliana OX=3702 GN=AMT2 PE=1 SV=2	P	Inorganic ion transport and metabolism	ammonium transporter AMT2.1 [Glycine max]
Glyma.09G072000.Wm82.a2.v1	24.8004	9.36913	0.0467745	-1.46568	down	--	--	Molecular Function: DNA binding (GO:0003677);; Molecular Function: transcription factor activity, sequence-specific DNA binding (GO:0003700);; Cellular Component: nucleus (GO:0005634);;	K09286|1.8e-18|ppp:112279394|K09286 EREBP-like factor | (RefSeq) ethylene-responsive transcription factor ERF022-like	--	--	--	AP2 domain	Ethylene-responsive transcription factor ERF017 OS=Arabidopsis thaliana OX=3702 GN=ERF017 PE=2 SV=1	K	Transcription	ethylene-responsive transcription factor ERF017 [Glycine max]
Glyma.08G070600.Wm82.a2.v1	12.1385	5.94977	0.000354434	-1.09996	down	[H]	Coenzyme transport and metabolism	Molecular Function: prenyltransferase activity (GO:0004659);; Cellular Component: integral component of membrane (GO:0016021);; Biological Process: ubiquinone biosynthetic process via 3,4-dihydroxy-5-polyprenylbenzoate (GO:0032194);; Biological Process: vitamin K biosynthetic process (GO:0042371);; Biological Process: phylloquinone biosynthetic process (GO:0042372);;	K23094|7.4e-228|gmx:100791902|K23094 2-carboxy-1,4-naphthoquinone phytyltransferase [EC:2.5.1.130] | (RefSeq) 2-carboxy-1,4-naphthoquinone phytyltransferase, chloroplastic isoform X1	Ubiquinone and other terpenoid-quinone biosynthesis (ko00130)	[S]	Function unknown	UbiA prenyltransferase family	2-carboxy-1,4-naphthoquinone phytyltransferase, chloroplastic OS=Arabidopsis thaliana OX=3702 GN=ABC4 PE=1 SV=2	H	Coenzyme transport and metabolism	2-carboxy-1,4-naphthoquinone phytyltransferase, chloroplastic isoform X1 [Glycine max]
Glyma.15G045600.Wm82.a2.v1	2.97256	6.19577	0.000227352	1.00611	up	--		Molecular Function: protein serine/threonine kinase activity (GO:0004674);; Molecular Function: ATP binding (GO:0005524);; Cellular Component: plasma membrane (GO:0005886);; Cellular Component: integral component of membrane (GO:0016021);; Biological Process: protein autophosphorylation (GO:0046777);;	K13418|2.9e-64|ppp:112278174|K13418 somatic embryogenesis receptor kinase 1 [EC:2.7.10.1 2.7.11.1] | (RefSeq) LRR receptor kinase BAK1-like	--	[T]	Signal transduction mechanisms	Protein kinase domain	Probable receptor-like protein kinase At1g11050 OS=Arabidopsis thaliana OX=3702 GN=At1g11050 PE=2 SV=1	T	Signal transduction mechanisms	probable receptor-like protein kinase At1g11050 [Glycine max]
Glyma.18G057900.Wm82.a2.v1	201.695	88.6864	7.48e-12	-1.2426	down	[M]	Cell wall/membrane/envelope biogenesis	Molecular Function: oxidoreductase activity (GO:0016491);; Molecular Function: oxidoreductase activity, acting on the CH-OH group of donors, NAD or NADP as acceptor (GO:0016616);;	K09753|6.9e-75|psom:113329997|K09753 cinnamoyl-CoA reductase [EC:1.2.1.44] | (RefSeq) cinnamoyl-CoA reductase 1-like	Phenylpropanoid biosynthesis (ko00940)	[V]	Defense mechanisms	NAD dependent epimerase/dehydratase family	Phenylacetaldehyde reductase OS=Rosa hybrid cultivar OX=128735 GN=PAR PE=1 SV=1	V	Defense mechanisms	cinnamoyl-CoA reductase 1-like [Glycine soja]
Glyma.13G215400.Wm82.a2.v1	5.00468	2.43864	0.00626209	-1.11176	down	[R]	General function prediction only	Molecular Function: molecular_function (GO:0003674);; Molecular Function: catalytic activity (GO:0003824);; Cellular Component: cellular_component (GO:0005575);; Cellular Component: intracellular (GO:0005622);; Cellular Component: cell (GO:0005623);; Cellular Component: cytoplasm (GO:0005737);; Biological Process: cellular aromatic compound metabolic process (GO:0006725);; Biological Process: por…	K19073|2.9e-235|gmx:100780482|K19073 divinyl chlorophyllide a 8-vinyl-reductase [EC:1.3.1.75] | (RefSeq) divinyl chlorophyllide a 8-vinyl-reductase, chloroplastic	Porphyrin and chlorophyll metabolism (ko00860)	[G]	Carbohydrate transport and metabolism	NAD(P)H-binding	Divinyl chlorophyllide a 8-vinyl-reductase, chloroplastic OS=Cucumis sativus OX=3659 GN=DVR PE=1 SV=1	G	Carbohydrate transport and metabolism	divinyl chlorophyllide a 8-vinyl-reductase, chloroplastic [Glycine max]
Glyma.12G142200.Wm82.a2.v1	2.01246	4.75168	0.00162007	1.17303	up	[T]	Signal transduction mechanisms	Molecular Function: protein serine/threonine kinase activity (GO:0004674);; Molecular Function: ATP binding (GO:0005524);; Cellular Component: plasma membrane (GO:0005886);; Biological Process: protein phosphorylation (GO:0006468);; Cellular Component: integral component of membrane (GO:0016021);; Molecular Function: ubiquitin protein ligase binding (GO:0031625);; Biological Process: recognition …	K24104|3.0e-74|thj:104799061|K24104 GPN-loop GTPase | (RefSeq) LOW QUALITY PROTEIN: uncharacterized protein LOC104799061	--	--	--	Protein tyrosine and serine/threonine kinase	G-type lectin S-receptor-like serine/threonine-protein kinase At4g27290 OS=Arabidopsis thaliana OX=3702 GN=At4g27290 PE=3 SV=4	T	Signal transduction mechanisms	G-type lectin S-receptor-like serine/threonine-protein kinase At4g27290 isoform X1 [Glycine max]
Glyma.06G268100.Wm82.a2.v1	1.26171	3.34969	0.000553343	1.35216	up	[R]	General function prediction only	Molecular Function: ADP binding (GO:0043531);;	K00695|1.3e-77|mtr:MTR_6g478030|K00695 sucrose synthase [EC:2.4.1.13] | (RefSeq) sucrose synthase	Starch and sucrose metabolism (ko00500)	--	--	NB-ARC domain	Disease resistance protein Roq1 OS=Nicotiana benthamiana OX=4100 GN=ROQ1 PE=1 SV=1	T	Signal transduction mechanisms	putative disease resistance protein At4g11170 [Glycine max]
Glyma.17G212200.Wm82.a2.v1	44.4576	14.4052	1.22e-12	-1.69395	down	--	--	--	K11855|3.7e-16|bvg:104906049|K11855 ubiquitin carboxyl-terminal hydrolase 36/42 [EC:3.4.19.12] | (RefSeq) ubiquitin carboxyl-terminal hydrolase 36	--	--	--	Hydrophobic seed protein	14 kDa proline-rich protein DC2.15 OS=Daucus carota OX=4039 PE=2 SV=1	S	Function unknown	AAI_LTSS superfamily protein precursor [Glycine max]
Glyma.07G095100.Wm82.a2.v1	7.86282	16.9048	0.000305459	1.05555	up	--		Molecular Function: protein serine/threonine kinase activity (GO:0004674);; Molecular Function: ATP binding (GO:0005524);; Cellular Component: integral component of membrane (GO:0016021);;	K13416|6.0e-46|dzi:111309127|K13416 brassinosteroid insensitive 1-associated receptor kinase 1 [EC:2.7.10.1 2.7.11.1] | (RefSeq) BRASSINOSTEROID INSENSITIVE 1-associated receptor kinase 1-like isoform X1	MAPK signaling pathway - plant (ko04016);; Plant hormone signal transduction (ko04075);; Plant-pathogen interaction (ko04626)	--	--	Protein tyrosine and serine/threonine kinase	PR5-like receptor kinase OS=Arabidopsis thaliana OX=3702 GN=PR5K PE=1 SV=1	T	Signal transduction mechanisms	hypothetical protein GLYMA_07G095100 [Glycine max]
Glyma.05G035200.Wm82.a2.v1	2.61026	1.0938	0.0121497	-1.31012	down	[K]	Transcription	Molecular Function: GTPase activity (GO:0003924);; Molecular Function: GTP binding (GO:0005525);; Cellular Component: nucleus (GO:0005634);; Cellular Component: cytoplasm (GO:0005737);; Cellular Component: cytoskeleton (GO:0005856);; Cellular Component: plasma membrane (GO:0005886);; Cellular Component: cell cortex (GO:0005938);; Biological Process: actin filament organization (GO:0007015);; Biol…	K04392|9.8e-115|ccaj:109808481|K04392 Ras-related C3 botulinum toxin substrate 1 | (RefSeq) rac-like GTP-binding protein ARAC8	Phagosome (ko04145)	[R]	General function prediction only	Ras family	Rac-like GTP-binding protein ARAC8 OS=Arabidopsis thaliana OX=3702 GN=ARAC8 PE=1 SV=2	S	Function unknown	rac-like GTP-binding protein ARAC8 [Glycine max]
Glyma.18G113100.Wm82.a2.v1	9.90658	2.69225	0.0331614	-1.97764	down	--	--	Molecular Function: transferase activity, transferring acyl groups other than amino-acyl groups (GO:0016747);;	K13065|7.7e-272|gmx:100778626|K13065 shikimate O-hydroxycinnamoyltransferase [EC:2.3.1.133] | (RefSeq) spermidine hydroxycinnamoyl transferase	Phenylpropanoid biosynthesis (ko00940);; Flavonoid biosynthesis (ko00941);; Stilbenoid, diarylheptanoid and gingerol biosynthesis (ko00945)	--	--	Transferase family	Spermidine hydroxycinnamoyl transferase OS=Arabidopsis thaliana OX=3702 GN=SHT PE=1 SV=1	S	Function unknown	hypothetical protein GLYMA_18G113100 [Glycine max]
Glyma.09G282500.Wm82.a2.v1	0.449437	1.45651	8.28e-06	1.63131	up	--	--	Molecular Function: microfilament motor activity (GO:0000146);; Molecular Function: ATP binding (GO:0005524);; Cellular Component: cytoplasm (GO:0005737);; Biological Process: actin filament organization (GO:0007015);; Cellular Component: actin cytoskeleton (GO:0015629);; Cellular Component: myosin complex (GO:0016459);; Biological Process: vesicle transport along actin filament (GO:0030050);; Mo…	K10357|0.0e+00|gmx:100791031|K10357 myosin V | (RefSeq) myosin-7 isoform X1	--	[Z]	Cytoskeleton	Myosin head (motor domain)	Myosin-8 OS=Arabidopsis thaliana OX=3702 GN=XI-B PE=3 SV=1	Z	Cytoskeleton	myosin-7 isoform X1 [Glycine max]
Glyma.18G199100.Wm82.a2.v1	3.94841	9.04924	0.0194978	1.13862	up	[T]	Signal transduction mechanisms	Molecular Function: protein kinase activity (GO:0004672);; Molecular Function: ATP binding (GO:0005524);;	K13415|6.3e-32|han:110929858|K13415 protein brassinosteroid insensitive 1 [EC:2.7.10.1 2.7.11.1] | (RefSeq) systemin receptor SR160-like	Plant hormone signal transduction (ko04075)	--	--	Protein kinase domain	MDIS1-interacting receptor like kinase 2 OS=Arabidopsis thaliana OX=3702 GN=MIK2 PE=1 SV=3	--	--	hypothetical protein GLYMA_18G199100 [Glycine max]
Glyma.02G248000.Wm82.a2.v1	2.39483	6.01216	0.0390892	1.28037	up	--	--	--	K01803|1.7e-34|sbi:8057784|K01803 triosephosphate isomerase (TIM) [EC:5.3.1.1] | (RefSeq) triosephosphate isomerase, cytosolic	Glycolysis / Gluconeogenesis (ko00010);; Fructose and mannose metabolism (ko00051);; Inositol phosphate metabolism (ko00562);; Carbon fixation in photosynthetic organisms (ko00710);; Carbon metabolism (ko01200);; Biosynthesis of amino acids (ko01230)	[R]	General function prediction only	C2 domain	16 kDa phloem protein 1 OS=Arabidopsis thaliana OX=3702 GN=PP16-1 PE=1 SV=1	S	Function unknown	elicitor-responsive protein 1 [Glycine max]
Glyma.08G307400.Wm82.a2.v1	1.33878	3.1818	0.00375726	1.18971	up	--		Molecular Function: protein serine/threonine kinase activity (GO:0004674);; Molecular Function: ATP binding (GO:0005524);; Cellular Component: integral component of membrane (GO:0016021);; Biological Process: recognition of pollen (GO:0048544);;	K13420|1.2e-59|mesc:110601988|K13420 LRR receptor-like serine/threonine-protein kinase FLS2 [EC:2.7.11.1] | (RefSeq) LRR receptor-like serine/threonine-protein kinase FLS2	MAPK signaling pathway - plant (ko04016);; Plant-pathogen interaction (ko04626)	--	--	Protein kinase domain	G-type lectin S-receptor-like serine/threonine-protein kinase LECRK4 OS=Oryza sativa subsp. indica OX=39946 GN=LECRK4 PE=3 SV=1	T	Signal transduction mechanisms	G-type lectin S-receptor-like serine/threonine-protein kinase LECRK4 [Glycine max]
Glyma.08G339000.Wm82.a2.v1	7.74286	16.5137	0.000293839	1.01454	up	--	--	--	--	--	[G]	Carbohydrate transport and metabolism	Histidine phosphatase superfamily (branch 1)	--	G	Carbohydrate transport and metabolism	uncharacterized protein LOC100794512 isoform X1 [Glycine max]
Glyma.10G276700.Wm82.a2.v1	8.32767	19.7191	0.000195534	1.19639	up	--	--	Cellular Component: membrane (GO:0016020);; Cellular Component: integral component of membrane (GO:0016021);; Molecular Function: transmembrane transporter activity (GO:0022857);;	--	--	--	--	Nodulin-like	--	S	Function unknown	nitrate and chloride transporter [Glycine max]
Glyma.14G194900.Wm82.a2.v1	3.55588	1.51866	0.0334683	-1.3062	down	--	--	Cellular Component: Golgi apparatus (GO:0005794);; Molecular Function: O-acetyltransferase activity (GO:0016413);;	K23877|1.3e-43|eus:EUTSA_v10018613mg|K23877 xyloglucan O-acetyltransferase | (RefSeq) hypothetical protein	--	--	--	GDSL/SGNH-like Acyl-Esterase family found in Pmr5 and Cas1p	Protein PMR5 OS=Arabidopsis thaliana OX=3702 GN=PMR5 PE=2 SV=1	S	Function unknown	protein PMR5 [Glycine max]
Glyma.01G114800.Wm82.a2.v1	41.0155	20.0677	0.000366149	-1.1048	down	--	--	Cellular Component: ribosome (GO:0005840);; Cellular Component: plastid (GO:0009536);; Biological Process: plastid translation (GO:0032544);;	K19033|4.4e-59|gmx:100783058|K19033 30S ribosomal protein S31 | (RefSeq) 30S ribosomal protein S31, chloroplastic	--	--	--	Ribosomal protein S31e	30S ribosomal protein S31, chloroplastic OS=Arabidopsis thaliana OX=3702 GN=RPS31 PE=1 SV=1	S	Function unknown	30S ribosomal protein S31, chloroplastic [Glycine max]
Glyma.20G101100.Wm82.a2.v1	26.9619	58.2919	6e-06	1.06086	up	[O]	Posttranslational modification, protein turnover, chaperones	Molecular Function: glutathione transferase activity (GO:0004364);;	K00799|7.4e-129|gmx:547586|K00799 glutathione S-transferase [EC:2.5.1.18] | (RefSeq) GSTU62; glutathione S-transferase GST 18	Glutathione metabolism (ko00480)	[O]	Posttranslational modification, protein turnover, chaperones	Glutathione S-transferase, N-terminal domain	Probable glutathione S-transferase OS=Nicotiana tabacum OX=4097 PE=2 SV=1	O	Posttranslational modification, protein turnover, chaperones	glutathione S-transferase GST 18 [Glycine max]
Glyma.09G249800.Wm82.a2.v1	2.29384	1.15737	0.0310689	-1.04713	down	[H]	Coenzyme transport and metabolism	Molecular Function: 5-amino-6-(5-phosphoribosylamino)uracil reductase activity (GO:0008703);; Molecular Function: diaminohydroxyphosphoribosylaminopyrimidine deaminase activity (GO:0008835);; Biological Process: riboflavin biosynthetic process (GO:0009231);; Molecular Function: NADP binding (GO:0050661);;	K11752|0.0e+00|gmx:100812653|K11752 diaminohydroxyphosphoribosylaminopyrimidine deaminase / 5-amino-6-(5-phosphoribosylamino)uracil reductase [EC:3.5.4.26 1.1.1.193] | (RefSeq) riboflavin biosynthesis protein PYRR, chloroplastic	Riboflavin metabolism (ko00740)	[F]	Nucleotide transport and metabolism	RibD C-terminal domain	Riboflavin biosynthesis protein PYRR, chloroplastic OS=Arabidopsis thaliana OX=3702 GN=PYRR PE=1 SV=1	F	Nucleotide transport and metabolism	riboflavin biosynthesis protein PYRR, chloroplastic [Glycine max]
Glyma.06G179800.Wm82.a2.v1	1.14238	0.476177	0.0139447	-1.3226	down	[IQR]	Lipid transport and metabolism;; Secondary metabolites biosynthesis, transport and catabolism;; General function prediction only	Molecular Function: molecular_function (GO:0003674);; Molecular Function: catalytic activity (GO:0003824);; Cellular Component: cellular_component (GO:0005575);; Cellular Component: intracellular (GO:0005622);; Cellular Component: cell (GO:0005623);; Cellular Component: cytoplasm (GO:0005737);; Cellular Component: plasma membrane (GO:0005886);; Biological Process: biological_process (GO:0008150);…	K19329|3.4e-77|smo:SELMODRAFT_85319|K19329 WW domain-containing oxidoreductase | (RefSeq) hypothetical protein	--	[Q]	Secondary metabolites biosynthesis, transport and catabolism	short chain dehydrogenase	Short-chain dehydrogenase TIC 32 B, chloroplastic OS=Brassica napus OX=3708 GN=TIC32B PE=3 SV=1	Q	Secondary metabolites biosynthesis, transport and catabolism	hypothetical protein GLYMA_06G179800 [Glycine max]
Glyma.15G014100.Wm82.a2.v1	0.61581	0.274681	0.0381627	-1.14135	down	--	--	--	--	--	--	--	zinc-finger of the FCS-type, C2-C2	FCS-Like Zinc finger 10 OS=Arabidopsis thaliana OX=3702 GN=FLZ10 PE=1 SV=1	S	Function unknown	protein MARD1 [Glycine max]
Glyma.11G099300.Wm82.a2.v1	205.79	102.417	1.92e-05	-1.07706	down	[J]	Translation, ribosomal structure and biogenesis	Molecular Function: structural constituent of ribosome (GO:0003735);; Cellular Component: ribosome (GO:0005840);; Biological Process: translation (GO:0006412);;	K02935|8.4e-91|gmx:100779891|K02935 large subunit ribosomal protein L7/L12 | (RefSeq) 50S ribosomal protein L12, chloroplastic	Ribosome (ko03010)	[J]	Translation, ribosomal structure and biogenesis	Ribosomal protein L7/L12 C-terminal domain	50S ribosomal protein L12, chloroplastic OS=Nicotiana sylvestris OX=4096 PE=2 SV=1	J	Translation, ribosomal structure and biogenesis	hypothetical protein GLYMA_11G099300 [Glycine max]
Glyma.11G128900.Wm82.a2.v1	2.42557	0.870772	0.00148521	-1.54162	down	[M]	Cell wall/membrane/envelope biogenesis	Molecular Function: calcium ion binding (GO:0005509);; Molecular Function: calmodulin binding (GO:0005516);; Molecular Function: ATP binding (GO:0005524);; Cellular Component: nucleus (GO:0005634);; Cellular Component: cytoplasm (GO:0005737);; Cellular Component: plasma membrane (GO:0005886);; Molecular Function: calcium-dependent protein serine/threonine kinase activity (GO:0009931);; Biological…	K13412|9.8e-308|gmx:100818929|K13412 calcium-dependent protein kinase [EC:2.7.11.1] | (RefSeq) calcium-dependent protein kinase 24	Plant-pathogen interaction (ko04626)	[T]	Signal transduction mechanisms	Protein kinase domain	Calcium-dependent protein kinase 24 OS=Arabidopsis thaliana OX=3702 GN=CPK24 PE=2 SV=1	T	Signal transduction mechanisms	calcium-dependent protein kinase 24 [Glycine max]
Glyma.03G141600.Wm82.a2.v1	4.15509	1.70813	0.000314499	-1.35258	down	[M]	Cell wall/membrane/envelope biogenesis	Molecular Function: protein kinase activity (GO:0004672);; Molecular Function: ATP binding (GO:0005524);; Cellular Component: integral component of membrane (GO:0016021);;	K00924|2.8e-35|sind:105173316|K00924 kinase [EC:2.7.1.-] | (RefSeq) LOW QUALITY PROTEIN: receptor-like protein kinase HSL1	--	--	--	Protein tyrosine and serine/threonine kinase	Receptor protein kinase-like protein ZAR1 OS=Arabidopsis thaliana OX=3702 GN=ZAR1 PE=1 SV=1	T	Signal transduction mechanisms	receptor protein kinase-like protein ZAR1 [Glycine max]
Glyma.02G055000.Wm82.a2.v1	2.72277	6.18964	0.0198787	1.1316	up	--	--	--	--	--	--	--	--	--	S	Function unknown	hypothetical protein GLYMA_02G055000 [Glycine max]
Glyma.04G025400.Wm82.a2.v1	3.93801	1.75354	0.0122585	-1.1846	down	--	--	Biological Process: microtubule cytoskeleton organization (GO:0000226);; Biological Process: cell morphogenesis (GO:0000902);; Biological Process: cell morphogenesis involved in differentiation (GO:0000904);; Molecular Function: molecular_function (GO:0003674);; Molecular Function: binding (GO:0005488);; Molecular Function: protein binding (GO:0005515);; Cellular Component: cellular_component (GO…	--	--	--	--	Filament-like plant protein, long coiled-coil	Filament-like plant protein 4 OS=Arabidopsis thaliana OX=3702 GN=FPP4 PE=1 SV=1	S	Function unknown	filament-like plant protein 4 [Glycine max]
Glyma.01G002400.Wm82.a2.v1	9.14048	3.76287	0.00982345	-1.36073	down	--	--	Molecular Function: phospholipase A2 activity (GO:0004623);; Molecular Function: calcium ion binding (GO:0005509);; Cellular Component: extracellular region (GO:0005576);; Biological Process: phospholipid metabolic process (GO:0006644);; Molecular Function: lipid binding (GO:0008289);; Biological Process: lipid catabolic process (GO:0016042);; Biological Process: arachidonic acid secretion (GO:00…	K01047|5.3e-89|gmx:100797904|K01047 secretory phospholipase A2 [EC:3.1.1.4] | (RefSeq) uncharacterized protein LOC100797904 precursor	Glycerophospholipid metabolism (ko00564);; Ether lipid metabolism (ko00565);; Arachidonic acid metabolism (ko00590);; Linoleic acid metabolism (ko00591);; alpha-Linolenic acid metabolism (ko00592)	--	--	--	Phospholipase A2-alpha OS=Arabidopsis thaliana OX=3702 GN=PLA2-ALPHA PE=1 SV=1	T	Signal transduction mechanisms	Phospholipase A2-alpha [Glycine soja]
Glyma.09G014900.Wm82.a2.v1	2.74214	8.10928	2.27e-05	1.51814	up	[M]	Cell wall/membrane/envelope biogenesis	Molecular Function: protein serine/threonine kinase activity (GO:0004674);; Molecular Function: ATP binding (GO:0005524);; Cellular Component: plasma membrane (GO:0005886);; Biological Process: protein phosphorylation (GO:0006468);; Biological Process: cell surface receptor signaling pathway (GO:0007166);;	K23544|6.0e-109|brp:103842861|K23544 serine incorporator 1/3 | (RefSeq) serine incorporator 3	--	--	--	Protein kinase domain	Wall-associated receptor kinase-like 2 OS=Arabidopsis thaliana OX=3702 GN=WAKL2 PE=2 SV=1	T	Signal transduction mechanisms	hypothetical protein GLYMA_09G014900 [Glycine max]
Glyma.16G069700.Wm82.a2.v1	10.8445	26.7968	6.05e-07	1.25254	up	--	--	--	K08238|5.2e-12|brp:103847104|K08238 xyloglucan 6-xylosyltransferase [EC:2.4.2.39] | (RefSeq) probable xyloglucan 6-xylosyltransferase 3	--	--	--	LURP-one-related	Protein LURP-one-related 15 OS=Arabidopsis thaliana OX=3702 GN=At5g01750 PE=1 SV=1	S	Function unknown	protein LURP-one-related 10 [Glycine max]
Glyma.14G142500.Wm82.a2.v1	7.20771	3.606	0.00346233	-1.05964	down	--	--	Cellular Component: integral component of membrane (GO:0016021);; Biological Process: protein ubiquitination (GO:0016567);; Cellular Component: Cul4A-RING E3 ubiquitin ligase complex (GO:0031464);;	--	--	--	--	Sulfite exporter TauE/SafE	Sulfite exporter TauE/SafE family protein 3 OS=Arabidopsis thaliana OX=3702 GN=At2g25737 PE=2 SV=1	S	Function unknown	hypothetical protein GLYMA_14G142500 [Glycine max]
Glyma.17G157400.Wm82.a2.v1	15.126	6.62329	6.94e-07	-1.24425	down	--	--	Molecular Function: hydrolase activity, hydrolyzing O-glycosyl compounds (GO:0004553);; Cellular Component: cell wall (GO:0005618);; Biological Process: xyloglucan metabolic process (GO:0010411);; Molecular Function: xyloglucan:xyloglucosyl transferase activity (GO:0016762);; Biological Process: cell wall biogenesis (GO:0042546);; Cellular Component: apoplast (GO:0048046);; Biological Process: ce…	K08235|3.0e-178|gmx:100807653|K08235 xyloglucan:xyloglucosyl transferase [EC:2.4.1.207] | (RefSeq) probable xyloglucan endotransglucosylase/hydrolase protein 6	--	--	--	Glycosyl hydrolases family 16	Probable xyloglucan endotransglucosylase/hydrolase protein 6 OS=Arabidopsis thaliana OX=3702 GN=XTH6 PE=2 SV=2	G	Carbohydrate transport and metabolism	probable xyloglucan endotransglucosylase/hydrolase protein 6 [Glycine max]
Glyma.02G097400.Wm82.a2.v1	9.53074	4.73811	0.000305459	-1.08168	down	[T]	Signal transduction mechanisms	Molecular Function: protein kinase activity (GO:0004672);; Molecular Function: ATP binding (GO:0005524);; Cellular Component: integral component of membrane (GO:0016021);;	K00924|6.3e-50|mus:103997063|K00924 kinase [EC:2.7.1.-] | (RefSeq) receptor-like protein kinase HSL1	--	--	--	Protein kinase domain	Probably inactive leucine-rich repeat receptor-like protein kinase At3g28040 OS=Arabidopsis thaliana OX=3702 GN=At3g28040 PE=1 SV=1	T	Signal transduction mechanisms	probably inactive leucine-rich repeat receptor-like protein kinase At3g28040 [Glycine soja]
Glyma.11G181100.Wm82.a2.v1	1459.42	739.877	2.12e-07	-1.04263	down	--	--	Cellular Component: integral component of membrane (GO:0016021);;	K14332|1.3e-75|gmx:100305746|K14332 photosystem I subunit PsaO | (RefSeq) putative photosystem I subunit O	Photosynthesis (ko00195)	--	--	--	Photosystem I subunit O OS=Arabidopsis thaliana OX=3702 GN=PSAO PE=1 SV=1	S	Function unknown	putative photosystem I subunit O [Glycine max]
Glyma.15G172200.Wm82.a2.v1	19.3056	8.44853	7.13e-07	-1.2628	down	[HC]	Coenzyme transport and metabolism;; Energy production and conversion	Biological Process: ubiquinone biosynthetic process (GO:0006744);; Cellular Component: integral component of membrane (GO:0016021);; Biological Process: carotene biosynthetic process (GO:0016120);; Biological Process: xanthophyll biosynthetic process (GO:0016123);; Molecular Function: oxidoreductase activity (GO:0016491);; Molecular Function: oxidoreductase activity, acting on paired donors, with…	K06444|2.7e-302|gmx:100788180|K06444 lycopene epsilon-cyclase [EC:5.5.1.18] | (RefSeq) lycopene epsilon cyclase, chloroplastic isoform X1	Carotenoid biosynthesis (ko00906)	--	--	Lycopene cyclase protein	Lycopene epsilon cyclase, chloroplastic OS=Solanum lycopersicum OX=4081 GN=CRTL-E-1 PE=2 SV=1	S	Function unknown	lycopene epsilon cyclase, chloroplastic isoform X1 [Glycine max]
Glyma.03G149200.Wm82.a2.v1	7.20675	15.2566	0.000248516	1.03137	up	[G]	Carbohydrate transport and metabolism	Molecular Function: sugar:proton symporter activity (GO:0005351);; Cellular Component: integral component of plasma membrane (GO:0005887);; Biological Process: glucose import (GO:0046323);;	K03444|1.2e-266|gmx:100785248|K03444 MFS transporter, SP family, ERD6-like sugar transporter | (RefSeq) sugar transporter ERD6-like 7	--	[R]	General function prediction only	Sugar (and other) transporter	Sugar transporter ERD6-like 7 OS=Arabidopsis thaliana OX=3702 GN=At2g48020 PE=2 SV=2	U	Intracellular trafficking, secretion, and vesicular transport	sugar transporter ERD6-like 7 [Glycine max]
Glyma.05G150400.Wm82.a2.v1	9.84028	4.4178	0.000134626	-1.21191	down	[G]	Carbohydrate transport and metabolism	Molecular Function: hydrolase activity, hydrolyzing O-glycosyl compounds (GO:0004553);; Cellular Component: cell wall (GO:0005618);; Biological Process: xyloglucan metabolic process (GO:0010411);; Cellular Component: integral component of membrane (GO:0016021);; Molecular Function: xyloglucan:xyloglucosyl transferase activity (GO:0016762);; Biological Process: cell wall biogenesis (GO:0042546);; …	K08235|3.6e-168|gmx:100811671|K08235 xyloglucan:xyloglucosyl transferase [EC:2.4.1.207] | (RefSeq) xyloglucan endotransglucosylase/hydrolase 2 isoform X1	--	--	--	Glycosyl hydrolases family 16	Xyloglucan endotransglucosylase/hydrolase 2 OS=Glycine max OX=3847 PE=2 SV=1	G	Carbohydrate transport and metabolism	xyloglucan endotransglucosylase/hydrolase 2 isoform X1 [Glycine max]
Glyma.15G052400.Wm82.a2.v1	342.577	154.891	4.13e-09	-1.21038	down	--	--	Biological Process: response to light stimulus (GO:0009416);; Cellular Component: photosystem I (GO:0009522);; Cellular Component: photosystem II (GO:0009523);; Cellular Component: chloroplast thylakoid membrane (GO:0009535);; Biological Process: photosynthesis, light harvesting in photosystem I (GO:0009768);; Cellular Component: chloroplast envelope (GO:0009941);; Cellular Component: plastoglobu…	K08917|2.0e-149|gmx:100527463|K08917 light-harvesting complex II chlorophyll a/b binding protein 6 | (RefSeq) light harvesting complex photosystem II subunit	Photosynthesis - antenna proteins (ko00196)	--	--	Chlorophyll A-B binding protein	Chlorophyll a-b binding protein CP24 10A, chloroplastic OS=Solanum lycopersicum OX=4081 GN=CAP10A PE=3 SV=1	C	Energy production and conversion	light harvesting complex photosystem II subunit [Glycine max]
Glyma.19G094100.Wm82.a2.v1	13.5522	32.1109	3.34e-07	1.1927	up	--	--	Molecular Function: transcription factor activity, sequence-specific DNA binding (GO:0003700);; Cellular Component: nucleus (GO:0005634);; Molecular Function: sequence-specific DNA binding (GO:0043565);;	K12835|1.3e-25|cmax:111493042|K12835 ATP-dependent RNA helicase DDX42 [EC:3.6.4.13] | (RefSeq) DEAD-box ATP-dependent RNA helicase 24 isoform X1	Spliceosome (ko03040)	--	--	WRKY DNA -binding domain	Probable WRKY transcription factor 75 OS=Arabidopsis thaliana OX=3702 GN=WRKY75 PE=1 SV=1	K	Transcription	WRKY transcription factor 53 [Glycine max]
Glyma.12G090300.Wm82.a2.v1	2.05824	0.942309	0.0475444	-1.18982	down	--	--	Molecular Function: nucleic acid binding (GO:0003676);; Molecular Function: RNA-DNA hybrid ribonuclease activity (GO:0004523);;	--	--	--	--	Reverse transcriptase-like	--	--	--	hypothetical protein GLYMA_12G090300 [Glycine max]
Glyma.16G007700.Wm82.a2.v1	144.435	53.5288	4.62e-13	-1.49707	down	--	--	Cellular Component: cell wall (GO:0005618);; Molecular Function: manganese ion binding (GO:0030145);; Molecular Function: nutrient reservoir activity (GO:0045735);; Cellular Component: apoplast (GO:0048046);;	--	--	--	--	Cupin	Auxin-binding protein ABP19a OS=Prunus persica OX=3760 GN=ABP19A PE=3 SV=1	O	Posttranslational modification, protein turnover, chaperones	germin-like protein precursor [Glycine max]
Glyma.08G107300.Wm82.a2.v1	23.3962	11.0401	1.86e-06	-1.13308	down	[G]	Carbohydrate transport and metabolism	Molecular Function: hydrolase activity, hydrolyzing O-glycosyl compounds (GO:0004553);; Cellular Component: cell wall (GO:0005618);; Biological Process: xyloglucan metabolic process (GO:0010411);; Cellular Component: integral component of membrane (GO:0016021);; Molecular Function: xyloglucan:xyloglucosyl transferase activity (GO:0016762);; Biological Process: cell wall biogenesis (GO:0042546);; …	K08235|2.1e-168|gmx:547802|K08235 xyloglucan:xyloglucosyl transferase [EC:2.4.1.207] | (RefSeq) xyloglucan endotransglucosylase/hydrolase 2 precursor	--	--	--	Glycosyl hydrolases family 16	Xyloglucan endotransglucosylase/hydrolase 2 OS=Glycine max OX=3847 PE=2 SV=1	G	Carbohydrate transport and metabolism	xyloglucan endotransglucosylase/hydrolase 2 precursor [Glycine max]
Glyma.19G059100.Wm82.a2.v1	2.48636	6.872	0.00177276	1.41158	up	--	--	Cellular Component: cell wall (GO:0005618);; Molecular Function: manganese ion binding (GO:0030145);; Molecular Function: nutrient reservoir activity (GO:0045735);; Cellular Component: apoplast (GO:0048046);;	K15025|7.2e-07|cann:107844742|K15025 probable RNA-binding protein EIF1AD | (RefSeq) germin-like protein subfamily 1 member 15	--	--	--	Cupin	Germin-like protein subfamily 1 member 7 OS=Arabidopsis thaliana OX=3702 GN=At3g05950 PE=2 SV=1	S	Function unknown	Germin-like protein subfamily 1 member 7 [Glycine soja]
Glyma.19G105100.Wm82.a2.v1	100.301	33.9375	0.0150651	-1.6555	down	[Q]	Secondary metabolites biosynthesis, transport and catabolism	Biological Process: biosynthetic process (GO:0009058);; Molecular Function: transferase activity, transferring acyl groups other than amino-acyl groups (GO:0016747);;	K00660|3.6e-227|gmx:100775264|K00660 chalcone synthase [EC:2.3.1.74] | (RefSeq) chalcone synthase J	Flavonoid biosynthesis (ko00941);; Circadian rhythm - plant (ko04712)	--	--	Chalcone and stilbene synthases, N-terminal domain	Chalcone synthase OS=Betula pendula OX=3505 GN=CHS PE=2 SV=2	H	Coenzyme transport and metabolism	chalcone synthase 13 [Glycine max]
[truncated: 1,069 more rows]
