# Supplementary material for: CRISPR/Cas9-Mediated Targeted Mutagenesis of GmUGT Enhanced Soybean Resistance Against Leaf-Chewing Insects Through Flavonoids Biosynthesis
Source: Front Plant Sci. 2022 Feb 22;13:802716. doi: 10.3389/fpls.2022.802716 (PMC8902248; doi:10.3389/fpls.2022.802716)
Supplement: Supplementary file 1 [file Data_Sheet_1.zip › 802716_Cao_table3.xlsx]

## Sheet: Table 3
Table 3 Differentially expressed metabolites in ko-3 versus WT plants attacked by H.armigera at 36 hours with the |log2 (Fold Change)|≥1 and Variable Importance in Projection（VIP）≥1
Index	Formula	Compounds	WT(36h)	ko-3(36h)	VIP	p_value	FDR	Fold_Change	Log2FC	Type	cpd_ID	kegg_map
pmb0069	C7H7NO	Benzamide	693400	240273	1.42703	0.0348612	0.194637	0.346515	-1.52901	down	C09815	--
ML10179289	C8H10O	2-Phenylethanol	530153	258340	1.41124	0.00835097	0.103134	0.487293	-1.03714	down	C05853	ko00360
mws1078	C7H7NO2	Anthranilic Acid	901527	169850	1.49791	0.00348068	0.0772391	0.188403	-2.40811	down	C00108	ko00380,ko00400,ko00998,ko01058,ko01100,ko01110,ko01230
MWSmce467	C9H10O2	4-Allylcatechol	4853.4	2280.87	1.31411	0.0571625	0.225384	0.469952	-1.08941	down	--	--
mws4177	C8H9NO2	Methyl Anthranilate	29824	9799.13	1.45597	0.031017	0.186102	0.328565	-1.60575	down	C20634	--
MWS2058	C8H8O3	3-Methylsalicylic Acid	43820.7	9276.77	1.49952	0.00197589	0.0772391	0.211698	-2.23992	down	C14088	--
MWS2070	C10H12O3	Propyl 4-hydroxybenzoate	6304.6	2761.4	1.25066	0.0360954	0.194637	0.437998	-1.191	down	--	--
MWSmce632	C10H10O4	Vanillin acetate	41211.3	20330	1.07601	0.0649954	0.244477	0.49331	-1.01943	down	--	--
mws0853	C11H14O4	Sinapyl alcohol	42628.7	16819.8	1.05035	0.125292	0.341293	0.394566	-1.34166	down	C02325	ko00940,ko01100,ko01110
mws1358	C6H6O2	Pyrocatechol	13563.3	63273.3	1.24938	0.146957	0.346606	4.66505	2.22189	up	C00090	ko01100
Lmzn001925	C12H16O5	3,4'-Dihydroxy-3'-methoxybenzenepentanoic acid	33851.7	203027	1.49442	0.0186758	0.153584	5.99754	2.58437	up	--	--
Lmhn002926	C13H12O7	p-Coumaroylmalic acid	1.40277e+06	3876800	1.10677	0.171377	0.365723	2.76368	1.46659	up	--	--
Lmhn002573	C17H20O11	Sinapoylglucuronic acid	1.53397e+06	3803700	1.44258	0.0589668	0.230304	2.47965	1.31014	up	--	--
MWSHY0037	C15H12O4	Isoliquiritigenin	4213700	1.98563e+06	1.14203	0.131765	0.343782	0.471233	-1.08549	down	C08650	ko00941,ko01110
Lmdn007639	C15H12O4	3,9-Dihydroxypterocarpan	9259100	4390100	1.11938	0.141787	0.346606	0.474139	-1.07662	down	C04271	ko00943,ko01110
Lmmp007480	C15H12O4	2,4,4'-trihydroxychalcone	4459600	2131100	1.13157	0.149277	0.346606	0.477868	-1.06532	down	--	--
MWSHY0137	C15H12O5	Naringenin (5,7,4'-Trihydroxyflavanone)	2.46007e+06	775023	1.32657	0.109845	0.324539	0.315042	-1.66639	down	C00509	ko00941,ko00943,ko01100,ko01110
pme3475	C15H12O5	Butin	2.42887e+06	829080	1.30053	0.10503	0.312823	0.341344	-1.5507	down	C09614	ko00941
Lmdn006025	C15H12O6	2-Hydroxy-2,3-dihydrogenistein	35608000	16308000	1.32902	0.0371342	0.194637	0.457987	-1.12662	down	C12631	ko00943,ko01100,ko01110
Jmgn005927	C15H12O6	2-hydroxynaringenin	3.54137e+07	1.71697e+07	1.34148	0.0338832	0.194637	0.484832	-1.04444	down	--	--
MWSHY0139	C20H18O6	Licoisoflavone A	2.54907e+06	738103	1.19278	0.150922	0.346606	0.289558	-1.78807	down	--	--
pmp000355	C20H18O6	Licoflavonol	2631100	768947	1.18894	0.15511	0.347803	0.292253	-1.77471	down	--	--
pmp000638	C20H18O6	8-Prenylkaempferol	2.05568e+06	592847	1.19292	0.149463	0.346606	0.288395	-1.79388	down	--	--
pmp000357	C20H18O6	Licoisoflavanone	2630400	768387	1.21219	0.141635	0.346606	0.292118	-1.77538	down	--	--
pmp000358	C21H22O5	Licoagrochalcone D	2.71067e+06	763830	1.21311	0.143068	0.346606	0.281787	-1.82732	down	--	--
Xmsn002700	C21H22O12	Taxifolin-3'-O-glucoside	299360	97673	1.44072	0.0391626	0.197723	0.326273	-1.61585	down	--	--
Hmmp002121	C23H16O11	Isorhamnetin-3-O-gallate	39262.3	10900.2	1.42181	0.0075629	0.103134	0.277626	-1.84879	down	--	--
pmb2979	C25H26O14	Hesperetin-7-O-(6''-malonyl)glucoside	76389.7	35128.3	1.48817	0.00377253	0.0772391	0.459857	-1.12074	down	--	--
pmp000343	C16H12O4	Isoformononetin	66910	172867	1.39291	0.0806954	0.279385	2.58357	1.36937	up	C12125	ko00943
pmp000006	C18H16O7	Eupatilin (5,7-Dihydroxy-3',4',6-Trimethoxyflavone)*	1775.77	4349.43	1.2266	0.145383	0.346606	2.44933	1.29239	up	C10040	--
MWSHY0079	C21H22O9	Liquiritigenin-4'-O-Glucoside (Liquiritin)	19228.3	47495.3	1.46194	0.0317292	0.187656	2.47007	1.30455	up	C16989	--
pme3504	C22H22O9	Formononetin-7-O-glycoside (Ononin)	601970	1.54252e+06	1.39572	0.0777872	0.272914	2.56246	1.35753	up	C10509	ko00943
mws1179	C21H22O10	Naringenin-7-O-glucoside (Prunin)	9.26417e+06	1.91517e+07	1.4969	0.000463677	0.0515282	2.06728	1.04774	up	C09099	ko00941
Lmfn004093	C21H24O10	Phloretin-4'-O-glucoside (Trilobatin)	572867	1373840	1.35959	0.110531	0.324539	2.39818	1.26194	up	--	--
mws1172	C22H22O10	Trifolirhizin (Maackiain-3-O-glucoside)	39149.7	81923	1.35139	0.0242565	0.176179	2.09256	1.06527	up	C10538	ko00943
pmp000415	C22H22O10	3'-Methoxydaidzin	3.04653e+06	6668000	1.23693	0.145004	0.346606	2.18872	1.13009	up	--	--
pmp000575	C22H22O10	Acacetin-7-O-glucoside (Tilianin)*	2883600	6435900	1.25671	0.134885	0.344766	2.2319	1.15827	up	--	--
pme3400	C22H22O10	Biochanin A-7-O-glucoside (Sissotrin)	3663900	7577600	1.25383	0.138044	0.346606	2.06818	1.04836	up	C05376	ko00943
MWSslk229	C22H22O10	Calycosin-7-O-glucoside	305387	823247	1.40551	0.0537935	0.21732	2.69575	1.43069	up	--	--
HJN091	C22H22O10	Prunetin-4'-O-glucoside	107800	280137	1.41302	0.0755474	0.26961	2.59867	1.37777	up	--	--
Lmyp006086	C22H22O10	Prunetin-5-O-glucoside	3.64347e+06	8.22213e+06	1.27881	0.12784	0.343252	2.25668	1.1742	up	--	--
pmp000573	C22H22O10	Acacetin-7-O-galactoside*	3.81683e+06	8.15527e+06	1.26293	0.121827	0.3385	2.13666	1.09536	up	--	--
Lmsn003297	C21H22O11	3,4,2',4',6'-Pentahydroxychalcone-4'-O-glucoside	316523	788980	1.35924	0.00896186	0.103134	2.49264	1.31768	up	C16408	ko00941
Lmdp003994	C23H24O10	6,4'-Dimethoxyisoflavone-7-O-glucoside (Wistin)	421787	1180950	1.29843	0.118109	0.330953	2.79988	1.48536	up	--	--
pmp000195	C25H24O13	6''-O-Malonylglycitin	603547	2.40363e+06	1.5112	0.0192719	0.153584	3.98251	1.99368	up	C16197	ko00943
pmp000395	C27H30O13	Glycyroside	444127	896177	1.48031	0.00261088	0.0772391	2.01784	1.01281	up	--	--
pme0368	C27H30O14	Apigenin-7-O-rutinoside (Isorhoifolin)	47028	100416	1.42904	0.0375621	0.194637	2.13525	1.0944	up	--	--
mws1290	C30H26O13	Kaempferol-3-O-(6''-p-Coumaroyl)glucoside (Tiliroside)	36270.3	80268.3	1.5074	0.00285407	0.0772391	2.21306	1.14604	up	C17140	--
Zmxp002867	C28H32O16	Chrysoeriol-5,7-di-O-glucoside	5041100	10278600	1.46548	0.0263503	0.182373	2.03896	1.02783	up	--	--
Lmsp003881	C33H40O19	Kaempferol-3-O-rutinoside-7-O-rhamnoside	27823	63594.7	1.50129	0.0166578	0.153251	2.28569	1.19263	up	--	--
Hmqp002870	C32H38O20	Luteolin-7-O-Sophoroside-5-O-arabinoside	86631.3	190923	1.18549	0.125964	0.341293	2.20386	1.14003	up	--	--
Lmdp004668	C37H38O19	Kaempferol-3-O-(6''-Feruloyl)glucosyl-(1→4)-galactoside	823847	1856800	1.48835	0.000497857	0.0515282	2.25382	1.17237	up	--	--
Lmbp003825	C15H16O8	Skimmin (7-Hydroxycoumarin-7-O-glucoside)	186327	73369	1.31845	0.0187542	0.153584	0.393765	-1.34459	down	--	--
Hmln002355	C27H34O12	5'-Methoxymatairesinoside	536193	123854	1.50648	0.00880827	0.103134	0.230988	-2.11411	down	--	--
Zmlp007578	C17H12O8	3,3',4-O-Trimethylellagic acid	40947.7	122333	1.20413	0.146875	0.346606	2.98754	1.57896	up	C10836	--
Hmdn001667	C20H16O13	Ellagic acid-4-O-glucoside	686537	2.78523e+06	1.40327	0.0979967	0.300142	4.05693	2.02039	up	--	--
